# Supplementary material for: De novo genome assembly and genome skims reveal LTRs dominate the genome of a limestone endemic Mountainsnail (Oreohelix idahoensis)
Source: BMC Genomics. 2022 Dec 2;23:796. doi: 10.1186/s12864-022-09000-x (PMC9719178; doi:10.1186/s12864-022-09000-x)
Supplement: Supplementary file 2 — Additional file 2. [file 12864_2022_9000_MOESM2_ESM.xlsx]

## Sheet: Sheet1
Assembly strategy	Size (Mb)	Gap	Contigs	Scaffolds	Contig N50 (kb)	Scaffold N50 (kb)	Percent in scaffolds > 50kb	Busco
Supernova	5616	0.1453	1059088	702186	7.578	16.1	0.3671	0.528
Supernova (contigs) + DBG20LC	5243	0	24737	-	347.38	-	0.9777	0.842
Canu	6737	0	118079	-	92.64	-	0.7491	0.775
Canu + purge_dups	5385	0	79253	-	92.64	-	0.7965	0.736
Quickmerge (DBG20LC + Canu)	5403	0	22921	-	396.02	-	0.9802	0.864
Quickmerge + tigmint + ARCS	5404	0.00038	23502	23228	394.44	404.19	0.9786	0.866
