# Supplementary material for: De novo genome assembly and genome skims reveal LTRs dominate the genome of a limestone endemic Mountainsnail (Oreohelix idahoensis)
Source: BMC Genomics. 2022 Dec 2;23:796. doi: 10.1186/s12864-022-09000-x (PMC9719178; doi:10.1186/s12864-022-09000-x)
Supplement: Supplementary file 3 — Additional file 3. [file 12864_2022_9000_MOESM3_ESM.xlsx]

## Sheet: Sheet1
Database	Hits	Percent
NCBI NR	22578	81.5
Uniprot (Swissprot+Trembl)	24032	86.8
Interpro	22355	80.7
Total	25515	92.1
