# Supplementary material for: De novo genome assembly and genome skims reveal LTRs dominate the genome of a limestone endemic Mountainsnail (Oreohelix idahoensis)
Source: BMC Genomics. 2022 Dec 2;23:796. doi: 10.1186/s12864-022-09000-x (PMC9719178; doi:10.1186/s12864-022-09000-x)
Supplement: Supplementary file 4 — Additional file 4. [file 12864_2022_9000_MOESM4_ESM.txt]

==================================================
file name: idahoensis_ncbi_filtered.fa
sequences:         23228
total length: 5404385736 bp  (5402313326 bp excl N/X-runs)
GC level:         39.35 %
bases masked: 4633564196 bp ( 85.74 %)
==================================================
               number of      length   percentage
               elements*    occupied  of sequence
--------------------------------------------------
Retroelements       5538591   3128765439 bp   57.89 %
   SINEs:                0            0 bp    0.00 %
   Penelope              0            0 bp    0.00 %
   LINEs:            26527      8754842 bp    0.16 %
    CRE/SLACS            0            0 bp    0.00 %
     L2/CR1/Rex          0            0 bp    0.00 %
     R1/LOA/Jockey       0            0 bp    0.00 %
     R2/R4/NeSL          0            0 bp    0.00 %
     RTE/Bov-B           0            0 bp    0.00 %
     L1/CIN4             0            0 bp    0.00 %
   LTR elements:    5512064   3120010597 bp   57.73 %
     BEL/Pao             0            0 bp    0.00 %
     Ty1/Copia        3278       452490 bp    0.01 %
     Gypsy/DIRS1    2347122   1757318816 bp   32.52 %
       Retroviral        0            0 bp    0.00 %

DNA transposons     7454754   1279843860 bp   23.68 %
   hobo-Activator        0            0 bp    0.00 %
   Tc1-IS630-Pogo        0            0 bp    0.00 %
   En-Spm                0            0 bp    0.00 %
   MuDR-IS905            0            0 bp    0.00 %
   PiggyBac           3086       823266 bp    0.02 %
   Tourist/Harbinger     0            0 bp    0.00 %
   Other (Mirage,        0            0 bp    0.00 %
    P-element, Transib)

Rolling-circles          0            0 bp    0.00 %

Unclassified:       964290    145306295 bp    2.69 %

Total interspersed repeats:  4553915594 bp   84.26 %


Small RNA:               0            0 bp    0.00 %

Satellites:              1          220 bp    0.00 %
Simple repeats:     756393     72710244 bp    1.35 %
Low complexity:      64574      6114872 bp    0.11 %
==================================================

* most repeats fragmented by insertions or deletions
  have been counted as one element
                                                      

RepeatMasker version 4.1.1 , default mode
                                        
run with rmblastn version 2.10.0+
The query was compared to classified sequences in ".../idahoensis_ncbi_filtered.fa.mod.EDTA.TElib.fa"
