# Supplementary material for: De novo genome assembly and genome skims reveal LTRs dominate the genome of a limestone endemic Mountainsnail (Oreohelix idahoensis)
Source: BMC Genomics. 2022 Dec 2;23:796. doi: 10.1186/s12864-022-09000-x (PMC9719178; doi:10.1186/s12864-022-09000-x)
Supplement: Supplementary file 5 — Additional file 5. [file 12864_2022_9000_MOESM5_ESM.txt]

LTR_fam	Solo_count	Intact_count	Solo-Intact-ratio
scaffold10000:33635..35015_LTR	46	3	15.33
scaffold10004:30107..32449_LTR	22	1	22.00
scaffold10012:144749..145179_LTR	82	2	41.00
scaffold10012:144836..145179_LTR	0	5	0
scaffold10012:152366..152794_LTR	66	11	6.00
scaffold10016:124083..125784_LTR	2	4	0.50
scaffold10017:83516..84374_LTR	698	17	41.06
scaffold1002:326980..327229_LTR	2275	72	31.60
scaffold10037:138464..139214_LTR	1	1	1.00
scaffold1003:358329..360722_LTR	161	12	13.42
scaffold10047:45468..48341_LTR	7	1	7.00
scaffold10049:114283..115338_LTR	27	3	9.00
scaffold1004:627315..627463_LTR	1	1	1.00
scaffold1004:98071..100611_LTR	22	2	11.00
scaffold10054:47677..48605_LTR	69	14	4.93
scaffold1006:349210..351090_LTR	32	4	8.00
scaffold1006:538262..539393_LTR	4	1	4.00
scaffold10077:37502..39915_LTR	15	13	1.15
scaffold10079:69391..71107_LTR	56	28	2.00
scaffold1007:24212..24861_LTR	85	10	8.50
scaffold1007:904934..905633_LTR	30	4	7.50
scaffold1007:986364..986495_LTR	206	3	68.67
scaffold10087:131540..133434_LTR	15	3	5.00
scaffold1008:447289..447940_LTR	100	11	9.09
scaffold10091:86983..89182_LTR	2	1	2.00
scaffold10097:151785..154839_LTR	8	2	4.00
scaffold10097:70549..71684_LTR	1134	1147	0.99
scaffold1009:411958..413666_LTR	49	4	12.25
scaffold1009:463424..464033_LTR	33	2	16.50
scaffold100:759445..760030_LTR	1	1	1.00
scaffold100:880182..880321_LTR	7	3	2.33
scaffold10102:119149..122107_LTR	7	1	7.00
scaffold10117:124328..125167_LTR	100	3	33.33
scaffold10117:96579..97854_LTR	34	7	4.86
scaffold10118:35586..38280_LTR	57	14	4.07
scaffold10118:43130..45848_LTR	118	38	3.11
scaffold1011:91816..94351_LTR	80	8	10.00
scaffold10127:129261..132148_LTR	59	2	29.50
scaffold1013:545852..548032_LTR	6	2	3.00
scaffold1013:700635..703264_LTR	299	101	2.96
scaffold10141:123057..124058_LTR	50	14	3.57
scaffold10143:9225..10423_LTR	69	4	17.25
scaffold1015:310760..313109_LTR	260	10	26.00
scaffold10163:157544..157930_LTR	74	2	37.00
scaffold10169:119302..120416_LTR	311	12	25.92
scaffold10169:16055..17823_LTR	17	1	17.00
scaffold10179:108348..110838_LTR	217	342	0.63
scaffold1017:286188..287186_LTR	42	7	6.00
scaffold1018:533418..534485_LTR	534	26	20.54
scaffold1019:679805..681603_LTR	4	96	0.04
scaffold1020:169545..172034_LTR	58	11	5.27
scaffold10211:85732..87769_LTR	1	2	0.50
scaffold1021:260203..262513_LTR	11	1	11.00
scaffold1021:267278..269565_LTR	12	1	12.00
scaffold10225:149103..149846_LTR	21	1	21.00
scaffold10228:161488..162961_LTR	48	2	24.00
scaffold10229:121508..122540_LTR	13	4	3.25
scaffold10232:23316..23808_LTR	42	5	8.40
scaffold10238:82300..84556_LTR	19	1	19.00
scaffold10242:154284..155863_LTR	0	1	0
scaffold10248:146943..149262_LTR	6	3	2.00
scaffold10251:134474..134944_LTR	610	29	21.03
scaffold1025:275815..277235_LTR	106	5	21.20
scaffold1025:8612..8721_LTR	30	2	15.00
scaffold10260:19914..21515_LTR	2	3	0.67
scaffold10269:116428..118385_LTR	93	2	46.50
scaffold1026:119852..120822_LTR	3	1	3.00
scaffold1026:685747..686457_LTR	4	1	4.00
scaffold10271:61570..64158_LTR	122	17	7.18
scaffold10279:11875..12584_LTR	0	1	0
scaffold10279:5402..6165_LTR	27	3	9.00
scaffold1027:516744..517986_LTR	179	5	35.80
scaffold10281:18939..19676_LTR	110	4	27.50
scaffold1028:147181..149788_LTR	55	3	18.33
scaffold10292:43073..45686_LTR	25	3	8.33
scaffold1029:498017..499433_LTR	176	12	14.67
scaffold1029:582820..583011_LTR	126	4	31.50
scaffold102:829454..832020_LTR	100	15	6.67
scaffold10316:19881..21789_LTR	24	4	6.00
scaffold10316:63522..63746_LTR	23	1	23.00
scaffold10318:56220..58556_LTR	118	8	14.75
scaffold10326:135866..136249_LTR	55	3	18.33
scaffold10326:138943..139326_LTR	78	7	11.14
scaffold10326:146476..149005_LTR	5	3	1.67
scaffold10336:152201..152902_LTR	17	4	4.25
scaffold10338:53581..55889_LTR	88	3	29.33
scaffold10339:106840..109093_LTR	8	4	2.00
scaffold1033:160778..163078_LTR	84	6	14.00
scaffold10340:66398..67431_LTR	2	1	2.00
scaffold1034:189536..192099_LTR	63	29	2.17
scaffold1035:565602..566894_LTR	18	5	3.60
scaffold1035:598866..601407_LTR	129	3	43.00
scaffold10361:140249..141209_LTR	38	5	7.60
scaffold10367:67114..67985_LTR	1135	124	9.15
scaffold1037:352188..352601_LTR	9	14	0.64
scaffold10396:6916..8116_LTR	7	3	2.33
scaffold1039:74607..76466_LTR	5	1	5.00
scaffold103:110334..112776_LTR	15	1	15.00
scaffold103:1259507..1261898_LTR	31	11	2.82
scaffold103:417233..419285_LTR	14	1	14.00
scaffold103:873739..875406_LTR	18	1	18.00
scaffold1040:333569..334114_LTR	0	1	0
scaffold1040:447663..449656_LTR	5	2	2.50
scaffold1040:460786..461835_LTR	14	2	7.00
scaffold10425:35224..37612_LTR	10	4	2.50
scaffold10425:79617..81135_LTR	41	1	41.00
scaffold10427:68875..71063_LTR	13	1	13.00
scaffold10429:5278..6877_LTR	7	2	3.50
scaffold1042:106612..107500_LTR	317	42	7.55
scaffold1042:601533..604022_LTR	36	4	9.00
scaffold10435:99704..101912_LTR	1	5	0.20
scaffold10436:122229..125133_LTR	75	5	15.00
scaffold1043:128315..129263_LTR	22	1	22.00
scaffold10441:14518..15902_LTR	0	2	0
scaffold10443:155974..158546_LTR	39	4	9.75
scaffold10448:15201..18169_LTR	8	2	4.00
scaffold10454:22392..24342_LTR	37	96	0.39
scaffold1045:217442..218609_LTR	15	1	15.00
scaffold1045:34687..37248_LTR	330	147	2.24
scaffold1046:236145..237359_LTR	69	30	2.30
scaffold1046:372184..373090_LTR	51	3	17.00
scaffold10470:79589..80504_LTR	70	2	35.00
scaffold10488:88100..88647_LTR	42	5	8.40
scaffold10494:107815..108936_LTR	6	2	3.00
scaffold104:1255715..1256469_LTR	3	1	3.00
scaffold104:416816..417987_LTR	18	6	3.00
scaffold10501:42191..43044_LTR	28	16	1.75
scaffold10501:82951..83933_LTR	145	33	4.39
scaffold10503:157849..158145_LTR	3	1	3.00
scaffold1050:253011..253349_LTR	63	6	10.50
scaffold1050:383780..384169_LTR	54	1	54.00
scaffold10518:146189..147711_LTR	1	1	1.00
scaffold1051:668832..671206_LTR	17	5	3.40
scaffold10521:14972..15440_LTR	239	10	23.90
scaffold10532:121126..123475_LTR	32	2	16.00
scaffold1053:627386..628962_LTR	10	2	5.00
scaffold10552:120006..122343_LTR	29	3	9.67
scaffold1055:27835..29963_LTR	32	11	2.91
scaffold10561:13669..16011_LTR	57	7	8.14
scaffold10561:40422..41826_LTR	28	15	1.87
scaffold10575:32746..32878_LTR	203	111	1.83
scaffold10580:78166..80214_LTR	59	21	2.81
scaffold1058:498011..498475_LTR	46	99	0.46
scaffold1059:198133..200876_LTR	8	4	2.00
scaffold1059:213921..214892_LTR	41	4	10.25
scaffold1059:285076..287070_LTR	133	57	2.33
scaffold1059:34596..37928_LTR	32	2	16.00
scaffold105:1355415..1356347_LTR	54	6	9.00
scaffold105:1372069..1374504_LTR	1728	2347	0.74
scaffold105:501551..502972_LTR	8	1	8.00
scaffold10601:55904..56968_LTR	22	1	22.00
scaffold10604:113970..116427_LTR	96	71	1.35
scaffold10606:18070..18958_LTR	35	10	3.50
scaffold10606:30619..31676_LTR	33	1	33.00
scaffold10610:142207..144155_LTR	7	3	2.33
scaffold10610:149349..151319_LTR	0	1	0
scaffold10616:143666..145670_LTR	14	5	2.80
scaffold10622:105221..107821_LTR	31	1	31.00
scaffold10622:56412..57025_LTR	248	85	2.92
scaffold10623:114477..116433_LTR	22	3	7.33
scaffold10623:81341..82190_LTR	128	16	8.00
scaffold10637:33517..34483_LTR	12	8	1.50
scaffold10638:56676..59144_LTR	87	43	2.02
scaffold1063:583201..583903_LTR	34	5	6.80
scaffold10648:32365..33536_LTR	6	2	3.00
scaffold10648:76158..76340_LTR	1238	269	4.60
scaffold1064:206491..207737_LTR	40	6	6.67
scaffold1064:355157..355537_LTR	31	3	10.33
scaffold1065:185277..186809_LTR	15	2	7.50
scaffold10665:88293..89980_LTR	14	1	14.00
scaffold10669:28376..30485_LTR	15	2	7.50
scaffold10671:110814..113198_LTR	206	78	2.64
scaffold10678:132271..133733_LTR	20	1	20.00
scaffold10682:61171..61701_LTR	28	2	14.00
scaffold10691:89961..90971_LTR	6	2	3.00
scaffold10698:12723..14114_LTR	0	2	0
scaffold106:540429..541010_LTR	6	205	0.03
scaffold106:704319..707364_LTR	15	5	3.00
scaffold10703:133453..135593_LTR	17	2	8.50
scaffold1070:97251..99803_LTR	103	13	7.92
scaffold10714:115701..118115_LTR	2	1	2.00
scaffold1071:655380..658932_LTR	2	447	0.00
scaffold10721:67092..69419_LTR	23	4	5.75
scaffold10728:93505..94549_LTR	14	3	4.67
scaffold10743:123375..125509_LTR	13	6	2.17
scaffold1075:92757..95236_LTR	174	69	2.52
scaffold10760:87747..90563_LTR	17	2	8.50
scaffold10768:108585..109737_LTR	59	5	11.80
scaffold10775:134107..135942_LTR	14	7	2.00
scaffold10780:31514..31662_LTR	74	2	37.00
scaffold10781:53873..56403_LTR	37	5	7.40
scaffold10783:121110..123741_LTR	65	20	3.25
scaffold1078:397100..399442_LTR	8	3	2.67
scaffold1078:400600..403125_LTR	0	2	0
scaffold10791:136389..136811_LTR	5	4	1.25
scaffold10798:45888..47849_LTR	13	2	6.50
scaffold1079:613117..613559_LTR	0	1	0
scaffold107:1012113..1013668_LTR	11	1	11.00
scaffold107:1309443..1310993_LTR	1	1	1.00
scaffold107:314448..315790_LTR	1	1	1.00
scaffold1080:208540..211368_LTR	12	1	12.00
scaffold1080:21189..22106_LTR	0	1	0
scaffold10818:110052..111153_LTR	49	8	6.12
scaffold1081:352819..355276_LTR	108	7	15.43
scaffold10833:130360..132429_LTR	66	51	1.29
scaffold10839:75153..76670_LTR	89	3	29.67
scaffold1083:282254..283389_LTR	11	2	5.50
scaffold10843:77863..79312_LTR	10	2	5.00
scaffold10845:108425..109185_LTR	2	4	0.50
scaffold1084:343662..346260_LTR	17	2	8.50
scaffold10859:71352..73911_LTR	48	18	2.67
scaffold10865:45679..47294_LTR	0	2	0
scaffold10888:58238..60921_LTR	22	13	1.69
scaffold10888:64078..66805_LTR	20	7	2.86
scaffold10894:141766..142898_LTR	24	2	12.00
scaffold10895:61901..62436_LTR	54	5	10.80
scaffold108:1211587..1211970_LTR	0	1	0
scaffold108:1284210..1285171_LTR	6	2	3.00
scaffold108:231197..233566_LTR	4	3	1.33
scaffold108:435683..437013_LTR	16	4	4.00
scaffold108:473993..474844_LTR	3	1	3.00
scaffold108:785643..788164_LTR	3	2	1.50
scaffold108:792069..794617_LTR	104	50	2.08
scaffold10908:121810..124321_LTR	57	15	3.80
scaffold1090:47564..48520_LTR	29	10	2.90
scaffold10912:19330..19614_LTR	275	2	137.50
scaffold10912:46177..48600_LTR	119	5	23.80
scaffold1091:351518..353927_LTR	321	29	11.07
scaffold10925:123623..125048_LTR	174	15	11.60
scaffold10943:135278..135385_LTR	25	1	25.00
scaffold10953:125808..126859_LTR	88	4	22.00
scaffold10954:58495..59672_LTR	18	1	18.00
scaffold10958:61306..63922_LTR	2	1	2.00
scaffold10959:53232..55267_LTR	1	1	1.00
scaffold10963:101208..103710_LTR	11	5	2.20
scaffold1097:241330..242544_LTR	13	1	13.00
scaffold1097:525446..527448_LTR	12	1	12.00
scaffold10985:129346..132050_LTR	2	304	0.01
scaffold10986:92763..94292_LTR	31	2	15.50
scaffold109:1140500..1141991_LTR	118	3	39.33
scaffold109:1172587..1175210_LTR	18	2	9.00
scaffold109:127084..129554_LTR	118	10	11.80
scaffold109:470948..473437_LTR	61	8	7.62
scaffold10:1153364..1154056_LTR	67	4	16.75
scaffold10:1175768..1176799_LTR	37	3	12.33
scaffold10:1485070..1487361_LTR	138	22	6.27
scaffold11002:29178..31814_LTR	0	2	0
scaffold11003:109255..110867_LTR	107	9	11.89
scaffold11003:135665..136664_LTR	69	4	17.25
scaffold11007:121609..122221_LTR	125	2	62.50
scaffold11009:9149..9858_LTR	96	8	12.00
scaffold11020:4017..5231_LTR	551	32	17.22
scaffold1102:253622..254147_LTR	4	3	1.33
scaffold11030:47106..49188_LTR	8	3	2.67
scaffold1103:100577..102081_LTR	7	1	7.00
scaffold11046:42712..44805_LTR	3	2	1.50
scaffold11047:80845..82019_LTR	232	18	12.89
scaffold1104:20417..22825_LTR	1	2	0.50
scaffold1104:688938..690989_LTR	66	4	16.50
scaffold11054:31054..32013_LTR	283	22	12.86
scaffold11057:65807..67968_LTR	56	12	4.67
scaffold11062:77688..78814_LTR	17	9	1.89
scaffold11066:115311..116575_LTR	19	3	6.33
scaffold11076:25821..28219_LTR	95	10	9.50
scaffold1107:364710..367250_LTR	2	1	2.00
scaffold1109:46900..47969_LTR	44	3	14.67
scaffold110:964922..965987_LTR	3	1	3.00
scaffold11100:57544..59693_LTR	7	23	0.30
scaffold11100:63054..65228_LTR	28	33	0.85
scaffold11102:12824..13797_LTR	177	25	7.08
scaffold11108:17829..19295_LTR	83	8	10.38
scaffold1110:361351..364001_LTR	2	4	0.50
scaffold11113:109279..112594_LTR	1	1	1.00
scaffold11118:84298..86621_LTR	16	3	5.33
scaffold11123:137969..138220_LTR	5	2	2.50
scaffold1112:150480..151139_LTR	46	3	15.33
scaffold11135:109764..112290_LTR	2	2	1.00
scaffold11145:176202..178384_LTR	7	2	3.50
scaffold11155:62471..64567_LTR	39	15	2.60
scaffold11163:65328..67321_LTR	45	1	45.00
scaffold11176:26757..28838_LTR	11	1	11.00
scaffold11196:59734..61016_LTR	0	1	0
scaffold11199:26534..27184_LTR	71	8	8.88
scaffold111:651010..653600_LTR	121	7	17.29
scaffold11203:25624..28162_LTR	84	17	4.94
scaffold1120:235164..237346_LTR	3	3	1.00
scaffold1120:80699..82925_LTR	7	19	0.37
scaffold11217:53735..54439_LTR	41	1	41.00
scaffold1121:309520..311024_LTR	0	5	0
scaffold1121:349375..349966_LTR	43	4	10.75
scaffold1121:374674..375354_LTR	161	23	7.00
scaffold11221:138747..139926_LTR	16	1	16.00
scaffold11231:9010..11559_LTR	13	3	4.33
scaffold11234:39415..40681_LTR	176	39	4.51
scaffold11246:118594..118808_LTR	14	2	7.00
scaffold11247:139005..139231_LTR	64	6	10.67
scaffold11248:70010..71379_LTR	6	1	6.00
scaffold11250:126001..127546_LTR	31	1	31.00
scaffold11250:30507..32838_LTR	43	46	0.93
scaffold11252:113723..114591_LTR	49	6	8.17
scaffold11258:74947..76750_LTR	9	3	3.00
scaffold11268:31238..33873_LTR	118	25	4.72
scaffold1127:42371..43649_LTR	4	19	0.21
scaffold1127:51423..52674_LTR	24	38	0.63
scaffold11280:78691..81530_LTR	104	13	8.00
scaffold11292:136386..137145_LTR	33	3	11.00
scaffold11297:105616..106805_LTR	10	4	2.50
scaffold11297:116637..117232_LTR	75	5	15.00
scaffold1129:480512..481452_LTR	9	1	9.00
scaffold1129:640579..641866_LTR	6	1	6.00
scaffold11301:138142..140592_LTR	8	6	1.33
scaffold11301:46755..47740_LTR	72	8	9.00
scaffold11313:93142..95293_LTR	2	16	0.12
scaffold11337:113810..114621_LTR	126	18	7.00
scaffold11337:65313..71635_LTR	2	11	0.18
scaffold11337:72800..79140_LTR	136	341	0.40
scaffold11364:74686..75130_LTR	3	2	1.50
scaffold11366:48017..49639_LTR	3	66	0.05
scaffold11369:35258..36169_LTR	67	4	16.75
scaffold1136:485867..488768_LTR	15	2	7.50
scaffold11370:96861..99524_LTR	12	1	12.00
scaffold11373:49195..50823_LTR	86	1	86.00
scaffold1137:10043..12784_LTR	8	6	1.33
scaffold1137:193891..195585_LTR	6	1	6.00
scaffold11384:75945..77870_LTR	37	6	6.17
scaffold1138:180128..181698_LTR	16	3	5.33
scaffold1139:67110..69606_LTR	9	1	9.00
scaffold1139:690052..691435_LTR	38	1	38.00
scaffold1139:74080..76555_LTR	22	7	3.14
scaffold1140:661565..663638_LTR	22	1	22.00
scaffold11410:65021..66114_LTR	122	5	24.40
scaffold11416:57511..58946_LTR	96	3	32.00
scaffold11423:103791..105119_LTR	2	1	2.00
scaffold11430:41036..42353_LTR	4	1	4.00
scaffold11432:22902..25491_LTR	33	10	3.30
scaffold11433:63962..65119_LTR	125	36	3.47
scaffold11435:121129..122544_LTR	18	2	9.00
scaffold11435:49315..51341_LTR	9	1	9.00
scaffold11443:119608..121877_LTR	218	53	4.11
scaffold11443:127166..129409_LTR	242	26	9.31
scaffold11447:123802..126208_LTR	25	33	0.76
scaffold1144:161997..164214_LTR	12	3	4.00
scaffold11450:129414..131913_LTR	1	2	0.50
scaffold11450:135858..138391_LTR	46	8	5.75
scaffold11456:94907..97443_LTR	195	44	4.43
scaffold11457:76144..78220_LTR	2	175	0.01
scaffold1146:466237..466827_LTR	3	1	3.00
scaffold1146:549393..551788_LTR	26	2	13.00
scaffold11476:111649..112181_LTR	4	1	4.00
scaffold11481:85397..86918_LTR	31	3	10.33
scaffold1148:397926..398737_LTR	9	1	9.00
scaffold11493:25068..27391_LTR	9	2	4.50
scaffold11499:52728..55299_LTR	8	5	1.60
scaffold114:143753..144023_LTR	119	5	23.80
scaffold11501:29532..32234_LTR	6	2	3.00
scaffold11518:99950..100915_LTR	1	2	0.50
scaffold11519:2580..6022_LTR	107	24	4.46
scaffold1152:279283..281188_LTR	22	10	2.20
scaffold1152:496419..498324_LTR	12	1	12.00
scaffold1152:513328..515812_LTR	14	5	2.80
scaffold11545:109358..109890_LTR	3	10	0.30
scaffold1154:10682..12696_LTR	0	1	0
scaffold1154:202825..204675_LTR	10	2	5.00
scaffold11558:84187..86579_LTR	13	4	3.25
scaffold11559:25814..28041_LTR	1	44	0.02
scaffold1155:53624..55114_LTR	12	30	0.40
scaffold11562:54133..56159_LTR	2	2	1.00
scaffold1156:133063..135141_LTR	0	1	0
scaffold1157:219175..221709_LTR	4	4	1.00
scaffold11582:39557..40223_LTR	3	1	3.00
scaffold11595:16225..17785_LTR	182	5	36.40
scaffold11599:4287..6745_LTR	35	168	0.21
scaffold1159:605337..606561_LTR	4	2	2.00
scaffold115:314449..316409_LTR	5	3	1.67
scaffold11601:105675..107730_LTR	43	2	21.50
scaffold11614:11034..11422_LTR	1186	100	11.86
scaffold11620:105787..108433_LTR	45	3	15.00
scaffold11620:97897..100540_LTR	4	2	2.00
scaffold11624:75727..77150_LTR	4	1	4.00
scaffold11627:16800..19215_LTR	242	71	3.41
scaffold1162:469610..471527_LTR	29	1376	0.02
scaffold1163:435542..438498_LTR	64	3	21.33
scaffold11642:4922..7198_LTR	232	7	33.14
scaffold11644:16767..17875_LTR	71	3	23.67
scaffold11644:44763..47271_LTR	9	2	4.50
scaffold11665:89887..92355_LTR	5	1	5.00
scaffold11671:64047..64711_LTR	1	1	1.00
scaffold11671:83466..84697_LTR	16	2	8.00
scaffold11672:16571..16942_LTR	24	94	0.26
scaffold11683:33462..33764_LTR	994	75	13.25
scaffold1169:444056..446481_LTR	35	2	17.50
scaffold1169:656661..657254_LTR	4	1	4.00
scaffold116:255740..256382_LTR	53	2	26.50
scaffold116:38308..43871_LTR	5264	723	7.28
scaffold116:584562..585919_LTR	10	3	3.33
scaffold116:835022..837552_LTR	16	4	4.00
scaffold11701:97261..98698_LTR	3	284	0.01
scaffold1170:356997..357902_LTR	52	4	13.00
scaffold1170:709904..713154_LTR	0	2	0
scaffold11711:130757..130900_LTR	91	12	7.58
scaffold11712:120824..122025_LTR	17	3	5.67
scaffold1171:257160..257783_LTR	6	5	1.20
scaffold11723:126408..126906_LTR	1	1	1.00
scaffold11730:16050..16889_LTR	574	36	15.94
scaffold11744:24995..25979_LTR	75	20	3.75
scaffold11751:84564..86418_LTR	320	14	22.86
scaffold11762:21403..22899_LTR	6	1	6.00
scaffold11765:100754..102206_LTR	44	8	5.50
scaffold11769:89725..90104_LTR	0	3	0
scaffold11771:26783..27348_LTR	4	1	4.00
scaffold11798:123767..125489_LTR	4	1	4.00
scaffold117:1161542..1164097_LTR	27	2	13.50
scaffold117:289202..291747_LTR	13	6	2.17
scaffold11806:125947..127177_LTR	23	4	5.75
scaffold1181:103190..108890_LTR	7248	2499	2.90
scaffold1181:414051..415771_LTR	1	1	1.00
scaffold11827:52927..54324_LTR	26	5	5.20
scaffold1182:218487..220505_LTR	36	10	3.60
scaffold11833:57247..57678_LTR	7	1	7.00
scaffold11836:66239..66958_LTR	29	3	9.67
scaffold1183:106953..108998_LTR	32	42	0.76
scaffold1183:127396..128434_LTR	70	1	70.00
scaffold1183:150519..151645_LTR	6	1	6.00
scaffold11848:75701..76527_LTR	84	9	9.33
scaffold11858:24412..25453_LTR	44	18	2.44
scaffold1185:159925..162525_LTR	89	13	6.85
scaffold1185:302518..307150_LTR	118	55	2.15
scaffold1185:561525..561841_LTR	17	2	8.50
scaffold11861:114788..117253_LTR	1	1	1.00
scaffold11863:74802..76229_LTR	14	1	14.00
scaffold11873:32087..33814_LTR	25	2	12.50
scaffold1187:51875..54343_LTR	70	26	2.69
scaffold1188:336377..337008_LTR	127	10	12.70
scaffold11898:91276..93283_LTR	2	2	1.00
scaffold1189:198677..201167_LTR	15	3	5.00
scaffold118:418724..419424_LTR	872	47	18.55
scaffold11901:107693..108785_LTR	23	3	7.67
scaffold11912:20377..21109_LTR	102	7	14.57
scaffold11912:32187..33148_LTR	47	8	5.88
scaffold1191:624714..625337_LTR	126	8	15.75
scaffold11922:57533..57965_LTR	11	1	11.00
scaffold1192:210458..212017_LTR	79	8	9.88
scaffold11931:25511..28254_LTR	3	5	0.60
scaffold11950:89956..92627_LTR	18	3	6.00
scaffold11956:116191..118585_LTR	256	68	3.76
scaffold11960:70647..71898_LTR	12	3	4.00
scaffold11975:20810..22320_LTR	71	6	11.83
scaffold1197:661747..666145_LTR	61	41	1.49
scaffold11987:109592..111873_LTR	28	1	28.00
scaffold11999:127179..128396_LTR	35	62	0.56
scaffold119:1266991..1268538_LTR	47	1	47.00
scaffold119:476745..479039_LTR	18	1	18.00
scaffold119:504452..506735_LTR	55	2	27.50
scaffold11:475946..476403_LTR	11	2	5.50
scaffold12001:33739..34857_LTR	12	3	4.00
scaffold12003:35853..38344_LTR	5	12	0.42
scaffold1200:370206..371189_LTR	15	3	5.00
scaffold12013:64122..64768_LTR	321	21	15.29
scaffold1201:279946..281543_LTR	4	2	2.00
scaffold1201:51640..53216_LTR	142	17	8.35
scaffold12027:102255..103366_LTR	31	3	10.33
scaffold1202:126517..129022_LTR	28	1	28.00
scaffold1202:89550..90212_LTR	39	4	9.75
scaffold12040:2474..2674_LTR	20	3	6.67
scaffold12045:17359..20023_LTR	5	11	0.45
scaffold12045:26140..28749_LTR	135	26	5.19
scaffold1204:405773..407630_LTR	61	37	1.65
scaffold1204:434571..436963_LTR	96	10	9.60
scaffold12051:81936..83780_LTR	24	1	24.00
scaffold12055:83125..84536_LTR	2	1	2.00
scaffold12066:21731..22537_LTR	66	8	8.25
scaffold1206:146630..147878_LTR	49	3	16.33
scaffold12077:126554..127795_LTR	5	1	5.00
scaffold12079:27736..28785_LTR	24	4	6.00
scaffold1207:364076..366584_LTR	292	17	17.18
scaffold12087:31255..32630_LTR	6	1	6.00
scaffold12098:44812..45368_LTR	335	80	4.19
scaffold1209:577111..577958_LTR	260	32	8.12
scaffold120:551922..553184_LTR	37	3	12.33
scaffold120:637920..640356_LTR	116	17	6.82
scaffold1210:102251..104582_LTR	134	7	19.14
scaffold1211:434086..435476_LTR	30	11	2.73
scaffold1212:111257..111388_LTR	0	1	0
scaffold12137:125993..127045_LTR	3	1	3.00
scaffold1213:178649..180666_LTR	12	3	4.00
scaffold12149:76648..77434_LTR	122	3	40.67
scaffold1214:134275..135293_LTR	3	2	1.50
scaffold12151:49803..49936_LTR	44	2	22.00
scaffold12151:98903..99995_LTR	77	6	12.83
scaffold12152:76022..76464_LTR	16	2	8.00
scaffold12156:71073..72668_LTR	6	2	3.00
scaffold1215:156939..158070_LTR	49	4	12.25
scaffold12161:109471..110707_LTR	10	1	10.00
scaffold1216:391257..393474_LTR	6	2	3.00
scaffold1218:290371..292379_LTR	18	43	0.42
scaffold1219:457247..458081_LTR	458	18	25.44
scaffold1219:646505..647911_LTR	11	4	2.75
scaffold121:1141535..1143600_LTR	327	6	54.50
scaffold121:324090..325919_LTR	8	1	8.00
scaffold121:855003..856945_LTR	3	2	1.50
scaffold1220:198329..200320_LTR	23	2	11.50
scaffold1220:373265..375991_LTR	12	2	6.00
scaffold1221:289333..290844_LTR	229	20	11.45
scaffold12231:28246..30896_LTR	2	6	0.33
scaffold12231:51646..53066_LTR	1	1	1.00
scaffold12231:60028..61428_LTR	0	1	0
scaffold12231:71200..73631_LTR	79	8	9.88
scaffold12234:104064..106282_LTR	9	4	2.25
scaffold1223:16773..18797_LTR	6	4	1.50
scaffold1223:303329..304060_LTR	64	8	8.00
scaffold1223:4055..6670_LTR	21	8	2.62
scaffold1223:604897..606008_LTR	41	2	20.50
scaffold1224:237930..239627_LTR	67	11	6.09
scaffold12258:41243..43272_LTR	2	1	2.00
scaffold1225:438517..439844_LTR	8	3	2.67
scaffold1226:140324..142395_LTR	99	7	14.14
scaffold1226:397425..398574_LTR	13	4	3.25
scaffold1229:690370..692680_LTR	158	5	31.60
scaffold122:14144..15011_LTR	37	2	18.50
scaffold122:150011..152622_LTR	2	6	0.33
scaffold12311:75717..76701_LTR	0	2	0
scaffold1231:133690..136363_LTR	231	9	25.67
scaffold1231:555104..557001_LTR	1	7	0.14
scaffold1231:64606..65271_LTR	72	7	10.29
scaffold12326:83038..83946_LTR	11	1	11.00
scaffold12327:11642..12332_LTR	49	1	49.00
scaffold12327:9282..9999_LTR	1	3	0.33
scaffold1232:32700..33176_LTR	30	2	15.00
scaffold12333:99436..100856_LTR	263	12	21.92
scaffold1233:272483..274366_LTR	5	1	5.00
scaffold1233:609092..610043_LTR	82	8	10.25
scaffold12341:21834..24894_LTR	65	29	2.24
scaffold12341:27782..30870_LTR	292	40	7.30
scaffold12348:87254..88918_LTR	666	8	83.25
scaffold1234:208299..209396_LTR	6	2	3.00
scaffold12357:63086..64208_LTR	9	1	9.00
scaffold12357:70794..71941_LTR	31	14	2.21
scaffold1235:632466..633846_LTR	20	5	4.00
scaffold12363:78648..79334_LTR	8	1	8.00
scaffold12365:32837..34006_LTR	10	6	1.67
scaffold12365:9036..9607_LTR	5	2	2.50
scaffold12365:92085..94985_LTR	32	11	2.91
scaffold1236:676938..678018_LTR	2	1	2.00
scaffold12379:27621..30194_LTR	5	2	2.50
scaffold12388:46995..47749_LTR	22	1	22.00
scaffold123:200356..201031_LTR	98	3	32.67
scaffold123:308211..310675_LTR	13	3	4.33
scaffold12403:73304..75384_LTR	19	2	9.50
scaffold12404:93750..94045_LTR	156	7	22.29
scaffold12406:7607..9833_LTR	74	16	4.62
scaffold12411:55392..56586_LTR	28	12	2.33
scaffold1241:152066..153460_LTR	15	30	0.50
scaffold1241:408599..410402_LTR	3	1	3.00
scaffold1241:545415..547061_LTR	17	2	8.50
scaffold12421:89453..90606_LTR	7	1	7.00
scaffold12422:21911..24330_LTR	79	11	7.18
scaffold12425:28034..30577_LTR	128	10	12.80
scaffold1242:248187..249693_LTR	1	1	1.00
scaffold12434:93322..95237_LTR	34	3	11.33
scaffold1243:93802..95024_LTR	6	1	6.00
scaffold12441:103465..105909_LTR	3	1	3.00
scaffold12445:48194..50215_LTR	3	1	3.00
scaffold12455:42855..44852_LTR	17	3	5.67
scaffold1245:54479..56126_LTR	24	1	24.00
scaffold12463:30448..31791_LTR	22	1	22.00
scaffold12467:72461..73848_LTR	1	1	1.00
scaffold1246:223328..224233_LTR	169	146	1.16
scaffold1246:65071..65953_LTR	25	2	12.50
scaffold1246:82208..82631_LTR	5	1	5.00
scaffold12473:110747..113667_LTR	3	2	1.50
scaffold12481:11522..13933_LTR	0	2	0
scaffold12481:5857..8291_LTR	0	14	0
scaffold12484:113485..115028_LTR	146	5	29.20
scaffold1248:138673..141566_LTR	33	2	16.50
scaffold1248:480023..482818_LTR	1	1	1.00
scaffold12493:76384..77041_LTR	5	4	1.25
scaffold12496:74209..75523_LTR	107	4	26.75
scaffold12498:119294..119805_LTR	16	2	8.00
scaffold1249:197869..198623_LTR	5	1	5.00
scaffold1251:176558..177922_LTR	173	10	17.30
scaffold12526:100480..101141_LTR	81	50	1.62
scaffold1252:1271..2377_LTR	19	1	19.00
scaffold1252:565617..568897_LTR	321	2159	0.15
scaffold12539:96065..98401_LTR	30	1	30.00
scaffold12545:35037..37439_LTR	0	27	0
scaffold12551:91077..93036_LTR	52	3	17.33
scaffold12552:73431..74646_LTR	13	1	13.00
scaffold12553:38963..41036_LTR	30	2	15.00
scaffold1255:114956..116831_LTR	29	3	9.67
scaffold1255:301013..303346_LTR	32	1	32.00
scaffold1258:167063..167651_LTR	624	43	14.51
scaffold125:1132976..1134486_LTR	31	2	15.50
scaffold125:416442..418408_LTR	10	1	10.00
scaffold125:660062..661652_LTR	1	1	1.00
scaffold125:664741..666137_LTR	13	3	4.33
scaffold12603:106734..108879_LTR	30	3	10.00
scaffold12616:72520..75052_LTR	13	6	2.17
scaffold12624:91413..92642_LTR	2	1	2.00
scaffold12625:80066..81024_LTR	12	5	2.40
scaffold1262:339939..342159_LTR	50	5	10.00
scaffold12630:76486..78864_LTR	6	3	2.00
scaffold12632:100479..101738_LTR	8	2	4.00
scaffold1263:458739..462064_LTR	2	77	0.03
scaffold12643:116733..118181_LTR	8	2	4.00
scaffold12645:77596..78564_LTR	38	8	4.75
scaffold12648:48731..49644_LTR	74	14	5.29
scaffold1264:200237..202616_LTR	8	2	4.00
scaffold12650:47465..49564_LTR	13	1	13.00
scaffold12654:33707..35325_LTR	161	8	20.12
scaffold1265:538193..540012_LTR	33	1	33.00
scaffold12660:61917..62944_LTR	12	2	6.00
scaffold12670:10195..12119_LTR	53	2	26.50
scaffold12672:48878..49451_LTR	2	9	0.22
scaffold12673:61252..63155_LTR	4	2	2.00
scaffold12676:113247..115648_LTR	39	4	9.75
scaffold12680:33617..34877_LTR	41	12	3.42
scaffold12682:73243..75297_LTR	9	4	2.25
scaffold12683:114886..116019_LTR	29	3	9.67
scaffold126:212262..214166_LTR	33	2	16.50
scaffold126:39823..41703_LTR	24	37	0.65
scaffold126:772088..774910_LTR	35	1	35.00
scaffold1270:655960..657576_LTR	5	1	5.00
scaffold1271:552290..554739_LTR	4	2	2.00
scaffold1273:454395..456840_LTR	22	1	22.00
scaffold12745:69575..70558_LTR	11	2	5.50
scaffold1275:476933..478397_LTR	1	2	0.50
scaffold1275:647023..648114_LTR	95	16	5.94
scaffold12773:91570..94242_LTR	4	1	4.00
scaffold12774:45940..48498_LTR	210	14	15.00
scaffold12781:88519..90989_LTR	60	12	5.00
scaffold12784:11611..14087_LTR	9	7	1.29
scaffold127:1202686..1203958_LTR	18	1	18.00
scaffold127:479539..480565_LTR	62	9	6.89
scaffold127:711039..713047_LTR	37	9	4.11
scaffold12809:42999..45562_LTR	18	2	9.00
scaffold1280:595031..595742_LTR	112	12	9.33
scaffold1283:252447..255152_LTR	1053	105	10.03
scaffold1283:303921..304697_LTR	407	31	13.13
scaffold1283:433731..434705_LTR	98	6	16.33
scaffold12840:93441..93716_LTR	9	1	9.00
scaffold1284:357190..357811_LTR	3	1	3.00
scaffold1285:431953..433749_LTR	13	4	3.25
scaffold12881:99924..100145_LTR	38	9	4.22
scaffold12882:18390..19387_LTR	25	2	12.50
scaffold1289:192133..192242_LTR	20	4	5.00
scaffold128:304940..305514_LTR	8	1	8.00
scaffold12924:614..2820_LTR	3	1	3.00
scaffold1293:130252..132783_LTR	89	19	4.68
scaffold1293:691684..694025_LTR	13	3	4.33
scaffold1293:696707..699070_LTR	2	2	1.00
scaffold1294:538311..539728_LTR	74	2	37.00
scaffold1294:678943..680616_LTR	15	2	7.50
scaffold12951:40408..41067_LTR	49	65	0.75
scaffold12954:81174..82067_LTR	24	131	0.18
scaffold12960:13412..13616_LTR	158	43	3.67
scaffold12960:22273..22483_LTR	48	8	6.00
scaffold12962:75585..76951_LTR	18	2	9.00
scaffold12966:64592..67061_LTR	8	2	4.00
scaffold1296:382097..384068_LTR	18	4	4.50
scaffold12971:80637..83012_LTR	173	10	17.30
scaffold12981:48256..50273_LTR	47	5	9.40
scaffold1298:377270..379742_LTR	18	5	3.60
scaffold1298:95137..96451_LTR	11	3	3.67
scaffold12997:15252..16173_LTR	46	10	4.60
scaffold1299:202219..204267_LTR	0	119	0
scaffold12:1521592..1523645_LTR	93	69	1.35
scaffold13005:69460..71696_LTR	55	14	3.93
scaffold13006:102028..103340_LTR	426	28	15.21
scaffold1300:819636..822010_LTR	9	3	3.00
scaffold13010:92836..95103_LTR	23	1	23.00
scaffold13019:46335..47488_LTR	0	2	0
scaffold1301:374911..375906_LTR	3	2	1.50
scaffold1304:158709..160629_LTR	39	4	9.75
scaffold1306:231528..232812_LTR	5	1	5.00
scaffold1306:535381..537092_LTR	30	2	15.00
scaffold1306:541074..542758_LTR	204	12	17.00
scaffold1307:239957..240881_LTR	66	8	8.25
scaffold1307:365871..367097_LTR	6	1	6.00
scaffold13080:78158..81130_LTR	73	4	18.25
scaffold130:736749..737861_LTR	5	2	2.50
scaffold1311:525201..525897_LTR	59	10	5.90
scaffold1311:653625..655567_LTR	3	1	3.00
scaffold13125:45334..46166_LTR	0	1	0
scaffold13126:91789..94363_LTR	6	5	1.20
scaffold13128:41254..42505_LTR	33	3	11.00
scaffold13148:88023..89049_LTR	1	2	0.50
scaffold13148:93841..95884_LTR	1	18	0.06
scaffold13151:71268..73804_LTR	31	5	6.20
scaffold1315:389641..391201_LTR	12	10	1.20
scaffold13161:99338..101896_LTR	59	38	1.55
scaffold13177:11656..13822_LTR	12	11	1.09
scaffold13191:51190..52727_LTR	30	6	5.00
scaffold13196:54476..56145_LTR	99	9	11.00
scaffold13199:96387..98062_LTR	44	16	2.75
scaffold131:133313..134014_LTR	186	23	8.09
scaffold131:793593..795695_LTR	3	3	1.00
scaffold131:88011..88661_LTR	86	8	10.75
scaffold13207:28066..30138_LTR	12	2	6.00
scaffold1322:418790..419471_LTR	35	6	5.83
scaffold1322:503070..504549_LTR	10	1	10.00
scaffold13232:63874..64869_LTR	51	7	7.29
scaffold13235:101467..103982_LTR	2	2	1.00
scaffold1323:208506..209956_LTR	245	21	11.67
scaffold13245:107938..109195_LTR	34	2	17.00
scaffold1324:361139..362548_LTR	17	2	8.50
scaffold13255:72538..73714_LTR	10	3	3.33
scaffold1325:637950..639034_LTR	19	3	6.33
scaffold13288:27064..29362_LTR	3	5	0.60
scaffold132:239095..239957_LTR	85	10	8.50
scaffold132:958447..959265_LTR	60	8	7.50
scaffold13300:54558..56179_LTR	0	1	0
scaffold13310:70015..72215_LTR	1	1	1.00
scaffold1331:151699..152112_LTR	5	1	5.00
scaffold13324:34031..35679_LTR	36	2	18.00
scaffold13328:22772..25364_LTR	69	4	17.25
scaffold1333:826575..829287_LTR	12	1	12.00
scaffold13349:25859..26571_LTR	196	18	10.89
scaffold13355:108017..108353_LTR	36	5	7.20
scaffold1335:71330..73436_LTR	30	1	30.00
scaffold13370:63323..65578_LTR	10	3	3.33
scaffold13371:59383..61941_LTR	3	1	3.00
scaffold1338:775074..776689_LTR	103	4	25.75
scaffold13392:56441..56822_LTR	314	18	17.44
scaffold13418:92644..95340_LTR	6	4	1.50
scaffold1342:461855..463868_LTR	7	4	1.75
scaffold13430:86498..88846_LTR	85	61	1.39
scaffold13436:71481..73875_LTR	30	3	10.00
scaffold13437:92798..94977_LTR	9	1	9.00
scaffold13441:46779..48328_LTR	2	6	0.33
scaffold13442:36770..39352_LTR	18	3	6.00
scaffold13444:15209..17278_LTR	15	1	15.00
scaffold13444:30033..32308_LTR	5	4	1.25
scaffold1345:387848..389680_LTR	68	13	5.23
scaffold1345:619537..621952_LTR	16	2	8.00
scaffold13460:94950..97292_LTR	6	11	0.55
scaffold1347:529242..531689_LTR	11	5	2.20
scaffold1348:473262..475924_LTR	3	2	1.50
scaffold13496:7926..10335_LTR	68	3	22.67
scaffold13498:42891..45077_LTR	23	17	1.35
scaffold1349:31233..33417_LTR	34	7	4.86
scaffold134:321708..323409_LTR	0	2	0
scaffold134:784793..785919_LTR	19	3	6.33
scaffold13502:92075..94351_LTR	24	24	1.00
scaffold1350:553585..555718_LTR	50	17	2.94
scaffold1352:245748..247438_LTR	52	15	3.47
scaffold13531:39822..40874_LTR	18	4	4.50
scaffold13537:97743..99145_LTR	241	12	20.08
scaffold13538:69114..69480_LTR	55	6	9.17
scaffold13538:69220..69480_LTR	4	1	4.00
scaffold13544:18441..20103_LTR	0	1	0
scaffold13552:88019..90050_LTR	10	1	10.00
scaffold13554:37766..39034_LTR	198	9	22.00
scaffold13559:8486..9148_LTR	35	3	11.67
scaffold13572:89128..91898_LTR	0	4	0
scaffold1357:182217..182397_LTR	3149	137	22.99
scaffold13593:38821..39121_LTR	3	1	3.00
scaffold1359:468199..470836_LTR	41	3	13.67
scaffold135:154057..156296_LTR	9	1	9.00
scaffold135:687725..689357_LTR	53	3	17.67
scaffold135:975547..977558_LTR	123	3	41.00
scaffold13604:40271..41023_LTR	2	1	2.00
scaffold1360:264863..267191_LTR	358	11	32.55
scaffold1360:580572..581212_LTR	114	9	12.67
scaffold13611:88967..89422_LTR	80	7	11.43
scaffold13627:16177..18313_LTR	31	7	4.43
scaffold13635:107955..109357_LTR	117	8	14.62
scaffold13635:89095..91592_LTR	5	1	5.00
scaffold13640:93681..95742_LTR	0	2	0
scaffold13642:91316..93040_LTR	0	2	0
scaffold13647:64479..66895_LTR	2	1	2.00
scaffold13679:72038..72197_LTR	49	1	49.00
scaffold1368:126705..127685_LTR	72	3	24.00
scaffold13694:95858..97698_LTR	10	1	10.00
scaffold13695:72439..74669_LTR	867	869	1.00
scaffold1369:232011..234486_LTR	1054	39	27.03
scaffold1369:536095..536763_LTR	13	1	13.00
scaffold136:119317..121546_LTR	2	1	2.00
scaffold136:483469..484697_LTR	28	1	28.00
scaffold136:959449..960280_LTR	162	2	81.00
scaffold13701:56241..58697_LTR	0	6	0
scaffold13702:70529..71976_LTR	18	5	3.60
scaffold13702:93927..94545_LTR	24	1	24.00
scaffold13703:18112..18397_LTR	4	2	2.00
scaffold1370:175595..178700_LTR	133	26	5.12
scaffold1370:237734..239401_LTR	6	1	6.00
scaffold13717:29213..29351_LTR	1009	35	28.83
scaffold1371:337019..339597_LTR	4	1	4.00
scaffold13728:65614..65813_LTR	50	7	7.14
scaffold1372:128679..129297_LTR	105	7	15.00
scaffold13735:4639..5767_LTR	52	2	26.00
scaffold1373:360580..362747_LTR	13	2	6.50
scaffold13757:83015..85158_LTR	27	2	13.50
scaffold1375:596739..598181_LTR	10	1	10.00
scaffold1377:502265..502728_LTR	2961	90	32.90
scaffold137:1199936..1201287_LTR	9	1	9.00
scaffold137:501318..503798_LTR	1	4	0.25
scaffold137:509355..511809_LTR	152	4	38.00
scaffold137:69406..70417_LTR	6	1	6.00
scaffold13800:50363..52496_LTR	290	47	6.17
scaffold1380:471804..472185_LTR	317	23	13.78
scaffold1380:566291..567149_LTR	26	4	6.50
scaffold1380:633209..633916_LTR	27	16	1.69
scaffold1380:642283..642972_LTR	1	2	0.50
scaffold1381:44382..44764_LTR	1	1	1.00
scaffold13826:42511..43752_LTR	1237	204	6.06
scaffold1382:183475..184521_LTR	2	1	2.00
scaffold13838:64630..65395_LTR	2	1	2.00
scaffold1384:61202..62808_LTR	10	1	10.00
scaffold13854:57352..57567_LTR	15	1	15.00
scaffold1385:329134..330929_LTR	12	2	6.00
scaffold13865:48278..49835_LTR	458	14	32.71
scaffold1386:361165..363136_LTR	24	3	8.00
scaffold1387:338989..340370_LTR	56	9	6.22
scaffold13882:68179..70201_LTR	103	21	4.90
scaffold1388:64797..67297_LTR	21	13	1.62
scaffold13898:92218..92783_LTR	1	2	0.50
scaffold1389:56151..57128_LTR	34	23	1.48
scaffold138:537153..538673_LTR	15	1	15.00
scaffold13907:10993..12110_LTR	14	1	14.00
scaffold1390:171917..172647_LTR	3	1	3.00
scaffold13928:14405..17025_LTR	29	1	29.00
scaffold1392:326594..329312_LTR	62	3	20.67
scaffold13931:21270..22168_LTR	162	9	18.00
scaffold13931:8644..10135_LTR	262	15	17.47
scaffold1393:389718..392476_LTR	8	4	2.00
scaffold1393:484802..487369_LTR	142	13	10.92
scaffold13947:18167..19092_LTR	3	2	1.50
scaffold1394:216427..217298_LTR	1390	125	11.12
scaffold13952:63342..64893_LTR	0	1	0
scaffold1396:529213..532334_LTR	107	6	17.83
scaffold13980:37809..39538_LTR	3	2	1.50
scaffold13982:15540..18126_LTR	1	6	0.17
scaffold13982:22052..24603_LTR	6	7	0.86
scaffold13982:39897..42184_LTR	35	14	2.50
scaffold13985:36780..37573_LTR	102	6	17.00
scaffold1398:465236..467420_LTR	13	18	0.72
scaffold1398:870967..873656_LTR	41	1	41.00
scaffold13:1146260..1147400_LTR	7	2	3.50
scaffold13:495615..496238_LTR	50	8	6.25
scaffold14001:52438..54910_LTR	7	2	3.50
scaffold14002:63234..64507_LTR	43	9	4.78
scaffold14003:69821..72018_LTR	175	19	9.21
scaffold14004:74128..75211_LTR	2	2	1.00
scaffold14004:85941..87049_LTR	59	3	19.67
scaffold14014:80386..81042_LTR	15	1	15.00
scaffold1401:277872..279198_LTR	1632	41	39.80
scaffold14038:80704..82432_LTR	11	2	5.50
scaffold1403:309923..310566_LTR	138	6	23.00
scaffold14044:48586..51013_LTR	36	1	36.00
scaffold14048:74012..75101_LTR	2	1	2.00
scaffold1404:34777..35513_LTR	138	3	46.00
scaffold1406:130592..130836_LTR	12	4	3.00
scaffold1406:211775..213937_LTR	55	2	27.50
scaffold1406:371790..375043_LTR	15	2252	0.01
scaffold14084:96863..97469_LTR	21	1	21.00
scaffold1408:130873..131962_LTR	42	1	42.00
scaffold14090:94152..95198_LTR	694	66	10.52
scaffold14097:86628..87276_LTR	428	26	16.46
scaffold1409:601153..604064_LTR	16	2	8.00
scaffold140:307533..309066_LTR	4	1	4.00
scaffold140:314999..316554_LTR	4	1	4.00
scaffold1410:250471..252621_LTR	15	19	0.79
scaffold14117:66799..68222_LTR	0	1	0
scaffold14117:75358..76803_LTR	0	2	0
scaffold14122:85226..87310_LTR	16	5	3.20
scaffold14127:84247..85002_LTR	4	3	1.33
scaffold14130:1141..3381_LTR	5	5	1.00
scaffold14136:84370..86074_LTR	7	25	0.28
scaffold1413:432440..433081_LTR	127	5	25.40
scaffold14153:53878..56407_LTR	135	3	45.00
scaffold1415:298210..299417_LTR	174	7	24.86
scaffold14161:96137..96793_LTR	46	5	9.20
scaffold14168:28243..30467_LTR	2	8	0.25
scaffold14168:60033..61407_LTR	4	1	4.00
scaffold14174:58632..60161_LTR	29	2	14.50
scaffold1417:650667..652045_LTR	15	1	15.00
scaffold1417:664408..666536_LTR	0	1	0
scaffold1417:673632..675770_LTR	32	3	10.67
scaffold14182:42886..44101_LTR	33	4	8.25
scaffold1419:312702..313541_LTR	915	16	57.19
scaffold141:954181..954811_LTR	97	5	19.40
scaffold14201:44824..45532_LTR	151	11	13.73
scaffold14201:55666..58072_LTR	98	9	10.89
scaffold14209:68241..69006_LTR	2	1	2.00
scaffold1420:563698..566094_LTR	66	3	22.00
scaffold1421:100702..101052_LTR	11	4	2.75
scaffold14227:8675..11253_LTR	17	1	17.00
scaffold14230:16730..17280_LTR	95	2	47.50
scaffold1423:57302..57752_LTR	9	2	4.50
scaffold1424:628492..628717_LTR	780	32	24.38
scaffold1425:232519..233966_LTR	3	1	3.00
scaffold1425:65380..66534_LTR	65	3	21.67
scaffold1426:221695..221877_LTR	13	1	13.00
scaffold1427:239267..240442_LTR	15	1	15.00
scaffold1427:644714..644948_LTR	26637	438	60.82
scaffold1428:518585..520627_LTR	16	1	16.00
scaffold14292:54634..56078_LTR	1	64	0.02
scaffold1429:349781..352169_LTR	109	5	21.80
scaffold142:61071..62018_LTR	76	8	9.50
scaffold1430:36192..37595_LTR	193	21	9.19
scaffold1431:514821..516052_LTR	10	2	5.00
scaffold14329:29562..29705_LTR	97	17	5.71
scaffold1433:338091..339545_LTR	8	2	4.00
scaffold1433:473880..475837_LTR	425	43	9.88
scaffold14347:14417..15870_LTR	14	2	7.00
scaffold14349:56491..58683_LTR	106	8	13.25
scaffold14350:59854..60328_LTR	4876	83	58.75
scaffold14355:38365..40390_LTR	119	6	19.83
scaffold14367:36209..38377_LTR	20	5	4.00
scaffold14378:9822..10808_LTR	71	10	7.10
scaffold1437:446760..447499_LTR	31	8	3.88
scaffold14381:85794..86038_LTR	842	51	16.51
scaffold143:1025120..1026573_LTR	576	19	30.32
scaffold143:660227..660889_LTR	1	1	1.00
scaffold14400:64082..65222_LTR	49	7	7.00
scaffold1440:175141..177028_LTR	16	4	4.00
scaffold14415:62889..65311_LTR	5	1	5.00
scaffold1441:563384..564638_LTR	36	1	36.00
scaffold14441:31586..33638_LTR	20	4	5.00
scaffold14445:44836..46567_LTR	9	1	9.00
scaffold14450:27965..29511_LTR	88	2	44.00
scaffold14453:14049..16618_LTR	14	10	1.40
scaffold14453:60113..62296_LTR	17	3	5.67
scaffold14460:40551..42703_LTR	36	6	6.00
scaffold14463:62388..64920_LTR	59	11	5.36
scaffold14466:50687..51687_LTR	283	46	6.15
scaffold14477:59872..61953_LTR	33	3	11.00
scaffold1447:486922..489177_LTR	57	17	3.35
scaffold1447:614176..616549_LTR	29	11	2.64
scaffold1448:232485..234445_LTR	42	2	21.00
scaffold1449:450971..451776_LTR	1	1	1.00
scaffold144:991734..994118_LTR	2	57	0.04
scaffold1450:653947..655582_LTR	6	4	1.50
scaffold14518:74976..76220_LTR	0	6	0
scaffold1452:147131..148269_LTR	73	3	24.33
scaffold1452:170281..171343_LTR	21	2	10.50
scaffold1452:205419..207536_LTR	15	1	15.00
scaffold1452:242897..245268_LTR	95	16	5.94
scaffold1452:300683..301991_LTR	64	14	4.57
scaffold1453:292843..295151_LTR	59	5	11.80
scaffold14545:96814..99305_LTR	125	11	11.36
scaffold1454:84951..87575_LTR	53	12	4.42
scaffold14565:47225..49675_LTR	78	4	19.50
scaffold14568:69533..70588_LTR	92	10	9.20
scaffold14574:33879..35590_LTR	27	1	27.00
scaffold14578:21304..22614_LTR	84	14	6.00
scaffold14593:78070..78882_LTR	0	1	0
scaffold145:762287..762927_LTR	23	2	11.50
scaffold145:911179..911862_LTR	21	3	7.00
scaffold14614:38436..40509_LTR	18	7	2.57
scaffold1461:109590..110956_LTR	25	1	25.00
scaffold1462:39136..40944_LTR	2	2	1.00
scaffold1462:620631..622876_LTR	0	2	0
scaffold14634:62365..63889_LTR	9	11	0.82
scaffold14648:53824..55174_LTR	16	1	16.00
scaffold1464:606797..607928_LTR	4	2	2.00
scaffold14656:59487..59798_LTR	77	4	19.25
scaffold1467:559380..562014_LTR	136	37	3.68
scaffold14695:9584..12210_LTR	5	2	2.50
scaffold1469:305895..306104_LTR	28	5	5.60
scaffold146:1014680..1017213_LTR	17	3	5.67
scaffold14703:37415..39033_LTR	263	9	29.22
scaffold14723:14871..15027_LTR	12	1	12.00
scaffold1472:499213..500022_LTR	425	17	25.00
scaffold14731:39207..41651_LTR	13	19	0.68
scaffold14733:50431..51102_LTR	12	1	12.00
scaffold1474:278849..281195_LTR	53	6	8.83
scaffold1474:626207..627038_LTR	17	2	8.50
scaffold14757:44593..46491_LTR	45	12	3.75
scaffold14757:66655..67663_LTR	9	1	9.00
scaffold1477:257340..259227_LTR	12	2	6.00
scaffold14781:57381..58834_LTR	13	2	6.50
scaffold14782:41832..43783_LTR	58	11	5.27
scaffold14791:83534..83666_LTR	243	18	13.50
scaffold147:1172010..1173493_LTR	1	1	1.00
scaffold147:442705..444114_LTR	1	1	1.00
scaffold1480:463826..465548_LTR	28	2	14.00
scaffold1482:481156..482467_LTR	278	5	55.60
scaffold14832:8950..11065_LTR	42	5	8.40
scaffold14834:75685..77495_LTR	6	1	6.00
scaffold1484:225268..227399_LTR	18	6	3.00
scaffold1484:268784..271387_LTR	24	4	6.00
scaffold1484:351454..353823_LTR	105	7	15.00
scaffold14856:33714..35276_LTR	5	1	5.00
scaffold14866:32319..34808_LTR	23	6	3.83
scaffold14868:19267..21345_LTR	95	6	15.83
scaffold14870:69944..70885_LTR	123	11	11.18
scaffold14882:55345..57895_LTR	0	1	0
scaffold14893:44682..46368_LTR	23	3	7.67
scaffold148:26972..28201_LTR	61	17	3.59
scaffold148:499705..500457_LTR	41	18	2.28
scaffold14906:45419..46519_LTR	0	1	0
scaffold14910:26373..27744_LTR	29	4	7.25
scaffold14913:55928..56848_LTR	4	1	4.00
scaffold14924:16850..17106_LTR	169	12	14.08
scaffold14926:66973..69516_LTR	107	29	3.69
scaffold14934:38696..40648_LTR	33	1	33.00
scaffold14942:63257..66422_LTR	17	27	0.63
scaffold14946:34606..36339_LTR	0	1	0
scaffold14946:38229..39938_LTR	34	1	34.00
scaffold14956:29118..29918_LTR	37	7	5.29
scaffold1496:224122..224800_LTR	69	6	11.50
scaffold1496:315419..317991_LTR	10	2	5.00
scaffold14986:53188..53795_LTR	5	1	5.00
scaffold1498:382512..384723_LTR	4	2	2.00
scaffold15011:68826..68947_LTR	1	1	1.00
scaffold1501:523261..523425_LTR	308	126	2.44
scaffold15028:35981..36719_LTR	6	3	2.00
scaffold1502:248581..249663_LTR	2	1	2.00
scaffold15035:68853..70012_LTR	124	7	17.71
scaffold15037:53566..55685_LTR	21	7	3.00
scaffold1504:537001..538095_LTR	20	4	5.00
scaffold15059:49056..51565_LTR	5	1	5.00
scaffold15078:50416..52800_LTR	26	1	26.00
scaffold15078:8190..8624_LTR	157	20	7.85
scaffold15079:74992..77088_LTR	1	3	0.33
scaffold15082:50362..51805_LTR	4	1	4.00
scaffold15085:41242..42033_LTR	7	4	1.75
scaffold15093:50064..51473_LTR	112	8	14.00
scaffold1509:255707..257247_LTR	3	2	1.50
scaffold15102:31265..31992_LTR	195	9	21.67
scaffold15106:51071..52606_LTR	2	2	1.00
scaffold15120:17449..19684_LTR	113	24	4.71
scaffold15126:73757..74463_LTR	8	1	8.00
scaffold15133:41170..43389_LTR	28	12	2.33
scaffold1513:558975..559118_LTR	91	2	45.50
scaffold1514:371338..373637_LTR	32	3	10.67
scaffold15170:55251..57202_LTR	5	3	1.67
scaffold15174:78940..79428_LTR	232	33	7.03
scaffold15190:69272..70635_LTR	2	3	0.67
scaffold1519:43909..46187_LTR	494	10	49.40
scaffold1519:513663..513805_LTR	748	26	28.77
scaffold15205:18705..20341_LTR	1	1	1.00
scaffold1523:208233..210673_LTR	45	5	9.00
scaffold1524:308323..309442_LTR	30	2	15.00
scaffold1525:11750..11989_LTR	5	1	5.00
scaffold15264:69378..71699_LTR	20	1	20.00
scaffold1526:357512..357748_LTR	57	4	14.25
scaffold15270:64366..65632_LTR	15	2	7.50
scaffold15281:50717..53276_LTR	16	3	5.33
scaffold15283:61388..62143_LTR	94	92	1.02
scaffold1528:194667..195668_LTR	21	4	5.25
scaffold152:423730..425574_LTR	0	1	0
scaffold1530:628565..629757_LTR	98	21	4.67
scaffold15315:1174..3521_LTR	64	8	8.00
scaffold1531:587332..589829_LTR	39	2	19.50
scaffold15327:23380..25965_LTR	50	17	2.94
scaffold1532:170786..171063_LTR	6	1	6.00
scaffold15331:74622..76112_LTR	0	5	0
scaffold1533:73611..75377_LTR	396	11	36.00
scaffold15340:37350..38508_LTR	35	3	11.67
scaffold1534:35929..36758_LTR	0	1	0
scaffold15365:40658..42164_LTR	167	9	18.56
scaffold1537:19657..22283_LTR	234	78	3.00
scaffold1538:468776..469680_LTR	30	7	4.29
scaffold15392:55085..55936_LTR	323	34	9.50
scaffold153:1017647..1018821_LTR	39	6	6.50
scaffold153:164067..166570_LTR	40	4	10.00
scaffold153:586451..588255_LTR	56	64	0.88
scaffold1540:467983..469643_LTR	33	2	16.50
scaffold15416:746..3313_LTR	66	8	8.25
scaffold15432:68532..70697_LTR	16	1	16.00
scaffold15434:39340..41377_LTR	104	5	20.80
scaffold15436:44149..46087_LTR	71	10	7.10
scaffold15437:16717..17411_LTR	22	1	22.00
scaffold15443:54044..55966_LTR	0	2	0
scaffold1544:23028..24874_LTR	0	3	0
scaffold1544:6541..8407_LTR	0	5	0
scaffold15462:14878..15568_LTR	1	1	1.00
scaffold15469:57909..59365_LTR	0	4	0
scaffold15476:31276..31660_LTR	65	6	10.83
scaffold1550:379796..381341_LTR	140	11	12.73
scaffold1551:17001..19569_LTR	1	1	1.00
scaffold15533:34912..35792_LTR	33	3	11.00
scaffold1553:425604..425809_LTR	11240	726	15.48
scaffold1553:61373..61605_LTR	117	11	10.64
scaffold1554:207327..208917_LTR	22	5	4.40
scaffold15554:29575..31085_LTR	233	8	29.12
scaffold1556:544309..545924_LTR	9	16	0.56
scaffold15579:83046..83295_LTR	8	2	4.00
scaffold15586:24983..26835_LTR	53	36	1.47
scaffold155:269147..271678_LTR	44	6	7.33
scaffold155:587293..589647_LTR	58	1	58.00
scaffold15610:70122..70712_LTR	50	5	10.00
scaffold15615:64312..64469_LTR	644	45	14.31
scaffold15618:77567..79086_LTR	49	2	24.50
scaffold1563:27478..28611_LTR	2	1	2.00
scaffold15657:67382..68040_LTR	101	8	12.62
scaffold1565:371425..373978_LTR	17	7	2.43
scaffold15660:13826..15281_LTR	25	1	25.00
scaffold15661:20909..23369_LTR	18	3	6.00
scaffold15668:60332..60984_LTR	84	8	10.50
scaffold15681:2276..3477_LTR	465	20	23.25
scaffold15701:43924..46587_LTR	40	2	20.00
scaffold1572:408681..410173_LTR	45	2	22.50
scaffold1575:55749..58101_LTR	0	543	0
scaffold1577:572376..574350_LTR	0	1	0
scaffold157:565160..566244_LTR	22	2	11.00
scaffold1582:49010..50807_LTR	8	2	4.00
scaffold1583:540075..541846_LTR	9	1	9.00
scaffold15843:27350..28091_LTR	20	1	20.00
scaffold15862:16536..17247_LTR	53	5	10.60
scaffold1588:452053..453452_LTR	29	8	3.62
scaffold1589:308382..311464_LTR	32	7	4.57
scaffold1589:434159..436146_LTR	12	1	12.00
scaffold1589:631675..632342_LTR	65	5	13.00
scaffold1590:217932..219145_LTR	5	2	2.50
scaffold1591:23044..24675_LTR	66	6	11.00
scaffold1591:269947..271206_LTR	18	3	6.00
scaffold15925:27953..29744_LTR	1	1	1.00
scaffold15925:34439..36196_LTR	34	5	6.80
scaffold15930:44442..45439_LTR	0	2	0
scaffold15938:46073..48800_LTR	10	1	10.00
scaffold1593:433866..434163_LTR	2	1	2.00
scaffold1593:595584..596870_LTR	9	1	9.00
scaffold1593:7278..9893_LTR	81	15	5.40
scaffold1594:335155..336184_LTR	135	19	7.11
scaffold1595:472210..473053_LTR	40	1	40.00
scaffold1595:559684..561979_LTR	103	1	103.00
scaffold15966:17303..19502_LTR	28	2	14.00
scaffold15981:21271..22302_LTR	4	1	4.00
scaffold15981:30765..31949_LTR	5	1	5.00
scaffold15984:25916..28139_LTR	13	68	0.19
scaffold15996:52882..54794_LTR	0	1	0
scaffold15999:20055..22363_LTR	28	3	9.33
scaffold159:567704..568282_LTR	24	1	24.00
scaffold15:1172977..1174609_LTR	24	24	1.00
scaffold15:1182876..1184545_LTR	15	15	1.00
scaffold1600:181231..183171_LTR	11	2	5.50
scaffold16016:23646..24126_LTR	2	1	2.00
scaffold1604:140743..142742_LTR	0	1	0
scaffold1604:170347..171843_LTR	21	2	10.50
scaffold16071:10795..11914_LTR	14	2	7.00
scaffold16073:33853..34341_LTR	31	1	31.00
scaffold16078:27913..29393_LTR	36	1	36.00
scaffold1607:542253..544931_LTR	5	4	1.25
scaffold16080:34975..35111_LTR	2058	91	22.62
scaffold1608:143225..145781_LTR	1	2	0.50
scaffold1608:306680..308318_LTR	171	6	28.50
scaffold1609:464760..465543_LTR	40	4	10.00
scaffold1609:468217..468977_LTR	2	2	1.00
scaffold160:1106443..1108388_LTR	22	4	5.50
scaffold16106:18407..18665_LTR	114	10	11.40
scaffold1610:100482..102917_LTR	10	9	1.11
scaffold1610:107645..110048_LTR	0	9	0
scaffold16120:35108..37508_LTR	6	2	3.00
scaffold16126:33053..34163_LTR	95	4	23.75
scaffold1612:624875..627454_LTR	81	7	11.57
scaffold1612:630464..633020_LTR	6	1	6.00
scaffold16145:2348..4705_LTR	1	4	0.25
scaffold16146:35596..38053_LTR	4	1	4.00
scaffold16148:64007..64648_LTR	0	3	0
scaffold1615:453014..455637_LTR	4	18	0.22
scaffold1617:583873..585158_LTR	12	2	6.00
scaffold16183:27534..29744_LTR	10	2	5.00
scaffold1618:212647..213712_LTR	47	4	11.75
scaffold1618:547151..548665_LTR	18	1	18.00
scaffold1619:137105..138232_LTR	203	9	22.56
scaffold1619:315388..316091_LTR	2	2	1.00
scaffold1619:38865..40020_LTR	24	7	3.43
scaffold1619:537989..539223_LTR	35	5	7.00
scaffold161:103400..104041_LTR	141	16	8.81
scaffold1622:238016..238151_LTR	203	19	10.68
scaffold16261:15317..16071_LTR	4	5	0.80
scaffold1626:521264..521976_LTR	20	3	6.67
scaffold16282:57037..59414_LTR	1	10	0.10
scaffold1629:499794..502419_LTR	63	2	31.50
scaffold16305:10133..10392_LTR	260	23	11.30
scaffold1630:313931..315725_LTR	17	1	17.00
scaffold16312:465..1277_LTR	83	4	20.75
scaffold1631:423411..424247_LTR	197	12	16.42
scaffold1632:211041..212372_LTR	452	17	26.59
scaffold16337:53635..54065_LTR	2	1	2.00
scaffold1634:427777..430340_LTR	6	1	6.00
scaffold16353:38801..40388_LTR	33	2	16.50
scaffold16363:16046..18038_LTR	19	3	6.33
scaffold16363:45614..47689_LTR	19	2	9.50
scaffold16382:35583..36085_LTR	68	2	34.00
scaffold1638:13413..16075_LTR	0	9	0
scaffold1638:5444..8127_LTR	7	9	0.78
scaffold163:1208431..1208729_LTR	0	2	0
scaffold163:906326..906932_LTR	168	6	28.00
scaffold163:954012..954418_LTR	17	1	17.00
scaffold16412:55499..56616_LTR	21	1	21.00
scaffold16418:51678..54028_LTR	57	8	7.12
scaffold1641:328666..330696_LTR	48	4	12.00
scaffold16431:55374..57853_LTR	47	4	11.75
scaffold16443:4046..5543_LTR	36	1	36.00
scaffold16454:55253..56508_LTR	36	4	9.00
scaffold1645:474886..476834_LTR	67	23	2.91
scaffold16462:29541..30556_LTR	10	138	0.07
scaffold16462:33365..34397_LTR	84	276	0.30
scaffold1646:350738..352570_LTR	2	1	2.00
scaffold16474:51388..53139_LTR	11	5	2.20
scaffold1647:211412..212009_LTR	227	16	14.19
scaffold16484:16916..17956_LTR	318	9	35.33
scaffold1648:392541..394909_LTR	41	5	8.20
scaffold16495:39830..40315_LTR	12	1	12.00
scaffold1649:479875..482835_LTR	2	33	0.06
scaffold16506:4613..6212_LTR	19	1	19.00
scaffold1650:187081..189376_LTR	91	8	11.38
scaffold16526:54601..55418_LTR	23	1	23.00
scaffold16536:6199..8803_LTR	20	6	3.33
scaffold16559:30577..31999_LTR	16	2	8.00
scaffold1655:238607..240989_LTR	11	3	3.67
scaffold16576:60452..60808_LTR	51	2	25.50
scaffold16589:31780..32476_LTR	6	2	3.00
scaffold1659:162911..163556_LTR	639	61	10.48
scaffold165:1240580..1242870_LTR	34	2	17.00
scaffold16602:50799..53492_LTR	31	4	7.75
scaffold16606:34871..37346_LTR	36	3	12.00
scaffold16616:60166..63372_LTR	45	5	9.00
scaffold16621:40533..41836_LTR	5	1	5.00
scaffold16621:65778..65949_LTR	10	2	5.00
scaffold1662:532618..534063_LTR	46	3	15.33
scaffold1663:254532..255952_LTR	4	2	2.00
scaffold16667:62995..64893_LTR	15	6	2.50
scaffold1666:383661..384505_LTR	56	2	28.00
scaffold1666:403994..406643_LTR	53	7	7.57
scaffold1666:579990..582493_LTR	73	11	6.64
scaffold1668:165498..165598_LTR	78	8	9.75
scaffold16692:44791..46319_LTR	147	9	16.33
scaffold166:111726..113719_LTR	54	32	1.69
scaffold166:1127457..1128708_LTR	83	14	5.93
scaffold16702:27028..28920_LTR	9	4	2.25
scaffold1670:589412..591816_LTR	64	2	32.00
scaffold16717:39134..39430_LTR	56	8	7.00
scaffold16721:54000..54738_LTR	413	47	8.79
scaffold16727:32494..34511_LTR	8	1	8.00
scaffold16730:5517..6667_LTR	12	1	12.00
scaffold16737:16842..19548_LTR	76	7	10.86
scaffold16754:54241..54913_LTR	3	2	1.50
scaffold16759:26520..26941_LTR	0	1	0
scaffold1675:218788..219618_LTR	9	2	4.50
scaffold1676:376138..376317_LTR	159	3	53.00
scaffold16781:41580..42786_LTR	8	2	4.00
scaffold16783:63788..64837_LTR	40	2	20.00
scaffold1678:267328..267449_LTR	0	1	0
scaffold1679:33880..35929_LTR	22	1	22.00
scaffold167:627369..628330_LTR	0	1	0
scaffold1681:831646..832876_LTR	38	3	12.67
scaffold16825:51143..51948_LTR	410	10	41.00
scaffold1682:54681..55418_LTR	51	5	10.20
scaffold1683:444489..446879_LTR	147	34	4.32
scaffold16844:59076..60654_LTR	52	4	13.00
scaffold1689:259088..261183_LTR	106	10	10.60
scaffold168:877471..878933_LTR	5	2	2.50
scaffold1690:138630..140968_LTR	579	41	14.12
scaffold16926:56763..59336_LTR	7	1	7.00
scaffold16949:10857..11705_LTR	9	2	4.50
scaffold1695:225183..226983_LTR	18	1	18.00
scaffold16968:16015..17955_LTR	11	1	11.00
scaffold1697:617716..618622_LTR	0	1	0
scaffold16982:7057..8556_LTR	18	1	18.00
scaffold16986:38127..39086_LTR	7	1	7.00
scaffold1699:57219..58233_LTR	83	10	8.30
scaffold16:2466385..2468102_LTR	12	1	12.00
scaffold16:358718..360766_LTR	91	12	7.58
scaffold17009:37406..38055_LTR	52	5	10.40
scaffold1700:91180..93460_LTR	1	1	1.00
scaffold1700:98248..100508_LTR	0	1	0
scaffold1701:152059..154304_LTR	59	14	4.21
scaffold17043:23727..25241_LTR	25	2	12.50
scaffold17045:39204..39865_LTR	123	5	24.60
scaffold1704:386415..387874_LTR	77	7	11.00
scaffold1705:79414..81830_LTR	53	14	3.79
scaffold1707:237611..237886_LTR	245	17	14.41
scaffold1707:444587..445292_LTR	40	2	20.00
scaffold1708:254809..257484_LTR	13	1	13.00
scaffold1708:68322..70696_LTR	169	11	15.36
scaffold17095:35495..37319_LTR	6	1	6.00
scaffold17134:50806..51899_LTR	9	3	3.00
scaffold1713:56965..57120_LTR	2	1	2.00
scaffold1715:156888..158925_LTR	107	4	26.75
scaffold1715:591374..591743_LTR	968	73	13.26
scaffold17162:40503..41958_LTR	1	1	1.00
scaffold17165:52624..55245_LTR	1	1	1.00
scaffold1717:508412..509251_LTR	140	2	70.00
scaffold17188:42254..42404_LTR	52	4	13.00
scaffold171:1144789..1145646_LTR	1	1	1.00
scaffold17211:4919..5904_LTR	67	13	5.15
scaffold17220:63405..65182_LTR	68	193	0.35
scaffold17243:7582..8211_LTR	2	1	2.00
scaffold1724:18216..20730_LTR	10	2	5.00
scaffold1724:24766..27256_LTR	0	2	0
scaffold17254:62830..65410_LTR	51	25	2.04
scaffold1725:130370..130476_LTR	500	19	26.32
scaffold17269:225..1701_LTR	39	1	39.00
scaffold17283:27002..28862_LTR	2	1	2.00
scaffold1729:112477..114522_LTR	5	2	2.50
scaffold1729:256932..258493_LTR	91	10	9.10
scaffold172:78277..78635_LTR	1	1	1.00
scaffold1731:123126..125761_LTR	63	5	12.60
scaffold1731:144598..147600_LTR	211	6	35.17
scaffold1732:140215..141230_LTR	84	10	8.40
scaffold1739:220804..223325_LTR	96	1	96.00
scaffold173:1154307..1154553_LTR	12	2	6.00
scaffold17410:41508..43740_LTR	0	4	0
scaffold1741:112426..112590_LTR	0	1	0
scaffold17423:51032..53043_LTR	13	1	13.00
scaffold17426:58471..60941_LTR	1	14	0.07
scaffold1742:180601..181106_LTR	36	2	18.00
scaffold1744:787368..788402_LTR	5893	573	10.28
scaffold1744:892214..894539_LTR	11	2	5.50
scaffold1745:39099..40313_LTR	16	1	16.00
scaffold17474:50981..52424_LTR	42	3	14.00
scaffold174:270372..272275_LTR	5	8	0.62
scaffold174:337018..338048_LTR	10	2	5.00
scaffold1750:228696..230282_LTR	13	3	4.33
scaffold17518:40234..41491_LTR	112	9	12.44
scaffold1751:108463..110083_LTR	2	1	2.00
scaffold1751:115555..117153_LTR	20	6	3.33
scaffold17527:37425..38273_LTR	60	10	6.00
scaffold17531:28264..29271_LTR	81	3	27.00
scaffold1754:258054..259667_LTR	33	5	6.60
scaffold1754:310039..312243_LTR	8	3	2.67
scaffold1756:359484..360602_LTR	11	1	11.00
scaffold1756:91966..94497_LTR	31	9	3.44
scaffold17584:60215..60478_LTR	66	12	5.50
scaffold1759:249694..252589_LTR	72	1	72.00
scaffold1759:93772..95124_LTR	19	5	3.80
scaffold175:138905..140403_LTR	41	2	20.50
scaffold175:190401..191865_LTR	43	2	21.50
scaffold175:656424..658634_LTR	37	8	4.62
scaffold175:729954..731253_LTR	121	4	30.25
scaffold175:742880..743148_LTR	1	1	1.00
scaffold175:890107..890732_LTR	11	3	3.67
scaffold17600:27470..28165_LTR	380	37	10.27
scaffold1764:478665..478875_LTR	1241	158	7.85
scaffold17655:15805..17103_LTR	106	21	5.05
scaffold1765:488149..489861_LTR	21	1	21.00
scaffold1765:513584..513770_LTR	87	3	29.00
scaffold17668:5885..7117_LTR	26	3	8.67
scaffold17687:15898..16842_LTR	12	1	12.00
scaffold17697:434..1871_LTR	9	1	9.00
scaffold1769:572487..573128_LTR	28	22	1.27
scaffold176:212458..213884_LTR	22	8	2.75
scaffold176:78102..81340_LTR	27	1	27.00
scaffold1770:187439..187763_LTR	864	102	8.47
scaffold1771:548762..550567_LTR	35	1	35.00
scaffold17723:54866..56055_LTR	2	1	2.00
scaffold1772:509077..511098_LTR	3	9	0.33
scaffold17737:10929..11856_LTR	5	1	5.00
scaffold17737:18962..19860_LTR	36	5	7.20
scaffold1775:938222..940609_LTR	3	1	3.00
scaffold17768:16847..18341_LTR	10	1	10.00
scaffold17777:34436..35250_LTR	35	15	2.33
scaffold1778:204761..206284_LTR	52	5	10.40
scaffold17803:57838..57963_LTR	2	1	2.00
scaffold1781:457193..458029_LTR	4	9	0.44
scaffold17822:17957..19451_LTR	1	2	0.50
scaffold17823:48359..48652_LTR	84	9	9.33
scaffold1783:284827..287267_LTR	414	15	27.60
scaffold1783:535377..537491_LTR	21	17	1.24
scaffold17844:4031..5621_LTR	834	178	4.69
scaffold17846:25301..26271_LTR	86	20	4.30
scaffold1785:292924..294911_LTR	28	1	28.00
scaffold17869:33711..35673_LTR	51	4	12.75
scaffold17872:38439..41015_LTR	198	10	19.80
scaffold17877:30234..31537_LTR	18	1	18.00
scaffold1787:518719..520153_LTR	99	5	19.80
scaffold1790:136138..136407_LTR	21	1	21.00
scaffold17937:9924..10877_LTR	7	8	0.88
scaffold1795:389998..392509_LTR	16	12	1.33
scaffold1795:469575..471138_LTR	62	4	15.50
scaffold17961:11738..14249_LTR	51	15	3.40
scaffold17973:46809..48073_LTR	0	1	0
scaffold17973:54074..55368_LTR	0	1	0
scaffold17982:55087..57101_LTR	55	13	4.23
scaffold17987:19824..21885_LTR	11	6	1.83
scaffold17:494353..495782_LTR	8	7	1.14
scaffold1800:344483..345142_LTR	33	4	8.25
scaffold18018:36193..37072_LTR	51	5	10.20
scaffold1803:551776..552035_LTR	43	2	21.50
scaffold1804:540322..542240_LTR	2	1	2.00
scaffold18051:29683..31025_LTR	14	4	3.50
scaffold18051:40019..42697_LTR	34	6	5.67
scaffold18074:39006..41615_LTR	12	1	12.00
scaffold1809:212707..215196_LTR	12	3	4.00
scaffold1809:258162..260375_LTR	1	6	0.17
scaffold1809:588415..589144_LTR	136	12	11.33
scaffold18102:44756..47455_LTR	0	2	0
scaffold18116:17753..19041_LTR	22	2	11.00
scaffold18117:34277..36376_LTR	2	6	0.33
scaffold18117:43196..45329_LTR	0	5	0
scaffold1817:293509..294309_LTR	6	4	1.50
scaffold18191:19683..20632_LTR	209	15	13.93
scaffold181:150543..151990_LTR	102	10	10.20
scaffold181:238607..240914_LTR	82	10	8.20
scaffold181:454468..457032_LTR	178	15	11.87
scaffold181:597115..598553_LTR	10	1	10.00
scaffold18202:32402..34966_LTR	6	1	6.00
scaffold1820:272621..274896_LTR	102	17	6.00
scaffold1821:57284..59822_LTR	7	1	7.00
scaffold18244:14400..15676_LTR	67	2	33.50
scaffold18244:54456..56538_LTR	49	3	16.33
scaffold18275:56126..56806_LTR	9	1	9.00
scaffold18281:12680..14195_LTR	56	3	18.67
scaffold182:2541..5720_LTR	9	2	4.50
scaffold1832:78935..80073_LTR	57	8	7.12
scaffold1833:296777..297510_LTR	30	2	15.00
scaffold1834:510409..512606_LTR	25	6	4.17
scaffold18381:37532..38162_LTR	378	14	27.00
scaffold18393:5465..7987_LTR	141	70	2.01
scaffold1840:544034..544845_LTR	18	5	3.60
scaffold18410:46963..49403_LTR	5	1	5.00
scaffold1841:231270..231477_LTR	53	9	5.89
scaffold1842:397349..399138_LTR	18	4	4.50
scaffold18438:50785..53254_LTR	40	18	2.22
scaffold1843:118023..119151_LTR	0	1	0
scaffold18442:51647..52348_LTR	77	4	19.25
scaffold18457:5877..8490_LTR	12	6	2.00
scaffold18468:37145..37839_LTR	78	51	1.53
scaffold1846:195210..196866_LTR	6	1	6.00
scaffold1846:242223..244594_LTR	138	56	2.46
scaffold1848:307126..308374_LTR	52	5	10.40
scaffold1849:531079..532039_LTR	265	20	13.25
scaffold184:536835..537992_LTR	8	1	8.00
scaffold184:662451..664925_LTR	13	5	2.60
scaffold18518:18732..21323_LTR	50	8	6.25
scaffold1852:507194..507996_LTR	10	1	10.00
scaffold1854:243410..245974_LTR	21	8	2.62
scaffold1854:280606..283132_LTR	7	2	3.50
scaffold1854:54792..56113_LTR	73	2	36.50
scaffold1855:272133..272810_LTR	298	26	11.46
scaffold1857:467210..468647_LTR	53	28	1.89
scaffold1857:54179..56296_LTR	5	16	0.31
scaffold18586:28974..31352_LTR	20	4	5.00
scaffold1858:294241..294575_LTR	277	84	3.30
scaffold1859:135286..135963_LTR	151	11	13.73
scaffold18618:47104..48699_LTR	36	1	36.00
scaffold18660:3852..6465_LTR	1	4	0.25
scaffold18664:53614..55354_LTR	34	8	4.25
scaffold1866:225820..226664_LTR	65	18	3.61
scaffold1866:323560..324575_LTR	19	2	9.50
scaffold1867:54171..55987_LTR	44	2	22.00
scaffold18687:17220..17883_LTR	17	2	8.50
scaffold1868:356731..359360_LTR	51	2	25.50
scaffold1868:517619..519836_LTR	7	6	1.17
scaffold18694:12428..15135_LTR	0	366	0
scaffold1869:478302..479435_LTR	33	9	3.67
scaffold18705:24221..26607_LTR	11	2	5.50
scaffold1870:63538..64750_LTR	62	5	12.40
scaffold1871:239835..239952_LTR	27	5	5.40
scaffold1872:197245..199840_LTR	3	1	3.00
scaffold18738:43677..43934_LTR	9	2	4.50
scaffold1873:398242..398784_LTR	10	1	10.00
scaffold1873:541017..541118_LTR	59	2	29.50
scaffold1875:188723..191134_LTR	4	2	2.00
scaffold18779:21977..23980_LTR	181	5	36.20
scaffold1878:440301..441910_LTR	155	6	25.83
scaffold187:106368..108305_LTR	16	2	8.00
scaffold187:262969..263250_LTR	21	2	10.50
scaffold187:795713..796755_LTR	10	2	5.00
scaffold18801:49247..49912_LTR	72	12	6.00
scaffold1880:67339..69809_LTR	67	2	33.50
scaffold1881:252502..254864_LTR	5	1	5.00
scaffold1881:331317..331860_LTR	65	138	0.47
scaffold1882:552440..555249_LTR	215	51	4.22
scaffold18868:19996..22603_LTR	13	1	13.00
scaffold1889:16897..19246_LTR	42	2	21.00
scaffold188:1183874..1184008_LTR	515	18	28.61
scaffold18907:10078..11483_LTR	67	4	16.75
scaffold1891:145259..146739_LTR	7	1	7.00
scaffold18922:37224..39583_LTR	66	2	33.00
scaffold1892:544403..546798_LTR	5	1	5.00
scaffold1894:256527..257013_LTR	47	2	23.50
scaffold1894:456199..457845_LTR	2	1	2.00
scaffold1894:505300..506393_LTR	62	13	4.77
scaffold18959:17163..19663_LTR	288	36	8.00
scaffold1895:187892..188700_LTR	3645	1327	2.75
scaffold18983:5365..7437_LTR	12	2	6.00
scaffold1898:250405..251023_LTR	183	23	7.96
scaffold1899:565471..566250_LTR	1	2	0.50
scaffold1899:707172..709667_LTR	4	1	4.00
scaffold189:1092134..1092776_LTR	1	1	1.00
scaffold189:276464..277264_LTR	144	14	10.29
scaffold189:608529..610552_LTR	22	2	11.00
scaffold18:1245444..1246951_LTR	27	2	13.50
scaffold1900:397070..399208_LTR	19	22	0.86
scaffold1901:414110..416908_LTR	25	2	12.50
scaffold19022:33648..36155_LTR	0	1	0
scaffold19038:34182..35611_LTR	40	13	3.08
scaffold1903:129410..130703_LTR	23	1	23.00
scaffold1903:142628..143435_LTR	22	4	5.50
scaffold1903:245852..248938_LTR	32	5	6.40
scaffold1903:555743..557754_LTR	0	1	0
scaffold1904:492921..493706_LTR	8	1	8.00
scaffold1905:153687..153833_LTR	29	2	14.50
scaffold1905:269344..269961_LTR	227	6	37.83
scaffold1905:362947..363198_LTR	3	1	3.00
scaffold1906:161160..162042_LTR	53	3	17.67
scaffold1907:460051..462372_LTR	274	17	16.12
scaffold19085:46487..46698_LTR	259	13	19.92
scaffold1909:388041..389512_LTR	63	6	10.50
scaffold190:23171..23867_LTR	16	4	4.00
scaffold19127:8849..11030_LTR	0	1	0
scaffold1913:580339..581242_LTR	4	6	0.67
scaffold19143:10212..11044_LTR	174	31	5.61
scaffold19147:504..1487_LTR	0	1	0
scaffold1915:652562..655007_LTR	71	7	10.14
scaffold1915:96322..97022_LTR	52	6	8.67
scaffold19182:17117..17601_LTR	11	62	0.18
scaffold1919:443329..444513_LTR	34	7	4.86
scaffold19231:43909..44139_LTR	21	6	3.50
scaffold19262:26060..28897_LTR	70	1	70.00
scaffold192:524047..525575_LTR	236	12	19.67
scaffold1930:132257..132891_LTR	38	5	7.60
scaffold1932:131694..132986_LTR	322	24	13.42
scaffold1932:502431..503333_LTR	2	2	1.00
scaffold1937:530286..533148_LTR	111	1	111.00
scaffold1938:228282..229936_LTR	67	7	9.57
scaffold1938:339945..341640_LTR	28	113	0.25
scaffold1939:211148..212791_LTR	2	61	0.03
scaffold1941:290649..293118_LTR	27	7	3.86
scaffold1942:551498..552815_LTR	11	1	11.00
scaffold1944:327416..328964_LTR	40	1	40.00
scaffold1944:372518..375738_LTR	78	3	26.00
scaffold1945:190171..190387_LTR	1512	146	10.36
scaffold1947:457814..459160_LTR	54	4	13.50
scaffold194:270617..273442_LTR	7	2	3.50
scaffold19510:34694..35995_LTR	0	1	0
scaffold19524:19552..21071_LTR	50	1	50.00
scaffold1954:88448..90477_LTR	26	8	3.25
scaffold19556:3263..4441_LTR	2	1	2.00
scaffold1956:386905..388884_LTR	3	2	1.50
scaffold19570:18180..19885_LTR	66	12	5.50
scaffold19581:37542..38797_LTR	2	1	2.00
scaffold1959:373931..375937_LTR	13	7	1.86
scaffold195:212609..213029_LTR	146	1	146.00
scaffold195:257281..259136_LTR	37	6	6.17
scaffold195:721678..724094_LTR	316	23	13.74
scaffold19602:18236..18422_LTR	117	4	29.25
scaffold1962:26332..27366_LTR	12	1	12.00
scaffold1962:36691..37369_LTR	12	3	4.00
scaffold19645:26320..26755_LTR	4	2	2.00
scaffold1964:392795..394421_LTR	10	1	10.00
scaffold19668:43290..44488_LTR	5	1	5.00
scaffold1966:344925..347534_LTR	4	2	2.00
scaffold19672:24858..27286_LTR	43	5	8.60
scaffold1967:113945..116486_LTR	94	35	2.69
scaffold1967:555166..555373_LTR	23	1	23.00
scaffold19694:40866..43143_LTR	12	7	1.71
scaffold19697:29129..32329_LTR	8	5	1.60
scaffold1969:303359..306035_LTR	289	22	13.14
scaffold1974:336628..338027_LTR	4	2	2.00
scaffold1975:377023..379656_LTR	16	6	2.67
scaffold1975:445740..447030_LTR	4	1	4.00
scaffold19781:3114..3316_LTR	70	5	14.00
scaffold1978:19300..20695_LTR	15	2	7.50
scaffold1979:148622..149463_LTR	2	1	2.00
scaffold197:1104287..1106292_LTR	21	3	7.00
scaffold197:1127417..1128756_LTR	90	2	45.00
scaffold1980:386594..388042_LTR	38	10	3.80
scaffold1983:193987..195065_LTR	26	4	6.50
scaffold1983:19496..19767_LTR	6	1	6.00
scaffold1984:520609..521167_LTR	178	4	44.50
scaffold1987:156279..157388_LTR	123	5	24.60
scaffold19889:2233..3814_LTR	119	45	2.64
scaffold1992:272129..274291_LTR	12	16	0.75
scaffold1992:44819..47186_LTR	62	4	15.50
scaffold19953:13818..14509_LTR	229	16	14.31
scaffold1995:239895..241780_LTR	39	1	39.00
scaffold1997:499405..499669_LTR	12	1	12.00
scaffold1998:331642..333011_LTR	73	8	9.12
scaffold199:561739..563978_LTR	133	14	9.50
scaffold19:271062..272624_LTR	798	84	9.50
scaffold1:1691242..1692185_LTR	118	9	13.11
scaffold1:2088220..2090221_LTR	138	10	13.80
scaffold2000:490362..493050_LTR	29	8	3.62
scaffold20012:33122..33230_LTR	517	19	27.21
scaffold20013:21296..21450_LTR	6	2	3.00
scaffold2002:367036..369007_LTR	513	22	23.32
scaffold20046:8376..9757_LTR	0	1	0
scaffold2004:391090..394236_LTR	10	2	5.00
scaffold20063:21201..22766_LTR	243	28	8.68
scaffold2006:310298..311721_LTR	22	3	7.33
scaffold2006:58292..60875_LTR	57	12	4.75
scaffold2007:541089..541772_LTR	113	14	8.07
scaffold2009:107640..108741_LTR	9	2	4.50
scaffold200:140381..142337_LTR	3	2	1.50
scaffold200:949878..952472_LTR	172	28	6.14
scaffold20103:1373..1498_LTR	75	1	75.00
scaffold2010:3868..6470_LTR	0	1	0
scaffold2012:355551..357552_LTR	445	35	12.71
scaffold2013:300845..302206_LTR	1	1	1.00
scaffold2013:559859..562406_LTR	129	75	1.72
scaffold20161:30548..30650_LTR	66	3	22.00
scaffold20166:14722..16057_LTR	82	5	16.40
scaffold2017:356884..358084_LTR	8	2	4.00
scaffold2018:442443..444924_LTR	27	12	2.25
scaffold2018:558801..560196_LTR	6	1	6.00
scaffold20194:17326..19908_LTR	4	4	1.00
scaffold2019:455572..456457_LTR	154	9	17.11
scaffold2020:131956..133582_LTR	32	2	16.00
scaffold20223:16718..19034_LTR	221	15	14.73
scaffold2023:245575..247637_LTR	21	1	21.00
scaffold2023:553385..553681_LTR	26557	980	27.10
scaffold20248:21283..22725_LTR	14	1	14.00
scaffold2024:152278..154827_LTR	133	43	3.09
scaffold2024:261448..261559_LTR	24	4	6.00
scaffold2025:524742..526808_LTR	132	5	26.40
scaffold2026:302434..303255_LTR	5	2	2.50
scaffold20279:36176..36567_LTR	66	6	11.00
scaffold20281:38141..39240_LTR	2	1	2.00
scaffold2029:373356..373507_LTR	71	3	23.67
scaffold2029:465524..466401_LTR	209	9	23.22
scaffold2029:87927..90582_LTR	23	1	23.00
scaffold2034:265498..266507_LTR	49	6	8.17
scaffold2034:331909..332836_LTR	14	4	3.50
scaffold2035:94516..96117_LTR	51	11	4.64
scaffold2036:392789..393640_LTR	56	3	18.67
scaffold2037:202708..203540_LTR	184	11	16.73
scaffold2038:57169..59827_LTR	7	2	3.50
scaffold2042:469118..470130_LTR	15	3	5.00
scaffold20447:34452..36790_LTR	12	4	3.00
scaffold20459:15353..16806_LTR	0	2	0
scaffold2047:60559..62460_LTR	3	1	3.00
scaffold204:984669..985714_LTR	10	2	5.00
scaffold2053:486222..488775_LTR	4	4	1.00
scaffold2055:389593..390918_LTR	30	3	10.00
scaffold20582:9147..9815_LTR	7	6	1.17
scaffold2062:193104..194162_LTR	126	17	7.41
scaffold20648:5418..7722_LTR	15	6	2.50
scaffold2064:477412..478773_LTR	41	5	8.20
scaffold2065:54005..56464_LTR	1	20	0.05
scaffold2066:296596..297224_LTR	42	4	10.50
scaffold2066:337469..338925_LTR	63	6	10.50
scaffold2069:387468..388787_LTR	1	1	1.00
scaffold2069:74724..75307_LTR	29	1	29.00
scaffold206:1058622..1061100_LTR	37	3	12.33
scaffold20712:27630..29114_LTR	0	1	0
scaffold2072:415738..416449_LTR	15	4	3.75
scaffold2074:86117..87563_LTR	14	1	14.00
scaffold20750:5356..7881_LTR	29	13	2.23
scaffold2076:398758..401468_LTR	77	1	77.00
scaffold20786:15073..17748_LTR	5	3	1.67
scaffold20798:26500..27048_LTR	715	233	3.07
scaffold2079:185271..185629_LTR	66	3	22.00
scaffold207:141205..142580_LTR	104	20	5.20
scaffold207:627418..628766_LTR	3	4	0.75
scaffold20801:31392..32228_LTR	18	3	6.00
scaffold20828:27160..29310_LTR	213	68	3.13
scaffold2085:382334..383404_LTR	24	4	6.00
scaffold20873:2345..2805_LTR	1885	60	31.42
scaffold2089:172456..174895_LTR	325	18	18.06
scaffold2089:417338..418062_LTR	162	15	10.80
scaffold208:1136019..1137851_LTR	2	1	2.00
scaffold20906:16415..18171_LTR	41	12	3.42
scaffold2090:129044..130846_LTR	9	1	9.00
scaffold2090:366742..368462_LTR	76	10	7.60
scaffold20922:10139..12441_LTR	288	12	24.00
scaffold2093:108640..115507_LTR	5	414	0.01
scaffold2093:392886..393133_LTR	125	14	8.93
scaffold2093:404434..405162_LTR	155	21	7.38
scaffold2096:455548..455886_LTR	1	2	0.50
scaffold2098:438670..441223_LTR	3	3	1.00
scaffold209:729071..730533_LTR	0	1	0
scaffold20:1489568..1490964_LTR	1	24	0.04
scaffold20:235423..237658_LTR	157	8	19.62
scaffold20:614047..615393_LTR	56	9	6.22
scaffold20:747083..747744_LTR	46	3	15.33
scaffold2100:215256..217908_LTR	27	5	5.40
scaffold21016:4804..4925_LTR	37	1	37.00
scaffold21027:2628..5229_LTR	2	1	2.00
scaffold2103:175321..177464_LTR	26	1	26.00
scaffold2105:40343..41775_LTR	46	2	23.00
scaffold2106:238540..240459_LTR	9	2	4.50
scaffold2106:430873..433525_LTR	12	1	12.00
scaffold21081:24990..27556_LTR	0	1	0
scaffold21081:8983..11573_LTR	255	21	12.14
scaffold21082:11452..13909_LTR	11	3	3.67
scaffold2115:22328..23177_LTR	0	304	0
scaffold2117:545764..547955_LTR	33	8	4.12
scaffold21182:10487..12209_LTR	8350	20	417.50
scaffold2118:254648..255162_LTR	351	32	10.97
scaffold2118:254734..255162_LTR	2	1	2.00
scaffold2118:323887..326399_LTR	0	1	0
scaffold2118:330552..333079_LTR	39	6	6.50
scaffold211:28961..29387_LTR	100	22	4.55
scaffold211:701781..702589_LTR	160	6	26.67
scaffold211:84729..84873_LTR	2	1	2.00
scaffold2123:316596..316952_LTR	37	4	9.25
scaffold2123:318178..318537_LTR	43	2	21.50
scaffold2124:126137..128726_LTR	7	1	7.00
scaffold2125:206662..207902_LTR	40	9	4.44
scaffold2125:478065..479210_LTR	62	10	6.20
scaffold21267:7965..8572_LTR	2	2	1.00
scaffold2127:209207..211712_LTR	14	7	2.00
scaffold2128:147520..149821_LTR	76	34	2.24
scaffold2128:256361..257449_LTR	40	5	8.00
scaffold212:1032356..1032630_LTR	77	6	12.83
scaffold21319:12373..13265_LTR	14	1	14.00
scaffold2136:217350..219986_LTR	21	10	2.10
scaffold2137:113503..113639_LTR	65	4	16.25
scaffold2137:408641..410277_LTR	87	13	6.69
scaffold2137:472597..474725_LTR	21	6	3.50
scaffold2138:142058..142977_LTR	29	33	0.88
scaffold2138:542102..544794_LTR	0	1	0
scaffold21405:1975..4171_LTR	97	5	19.40
scaffold2140:202946..205539_LTR	21	15	1.40
scaffold2149:85875..87748_LTR	0	628	0
scaffold214:1030700..1033376_LTR	2	1	2.00
scaffold2153:230617..232226_LTR	310	10	31.00
scaffold21542:14889..17440_LTR	9	3	3.00
scaffold21542:8463..10980_LTR	9	4	2.25
scaffold2154:287294..289735_LTR	9	2	4.50
scaffold2155:193363..193539_LTR	0	1	0
scaffold2157:168078..170581_LTR	32	12	2.67
scaffold2158:760290..761484_LTR	5	1	5.00
scaffold215:103033..104918_LTR	18	3	6.00
scaffold215:1142445..1143455_LTR	25	4	6.25
scaffold215:705364..706843_LTR	0	2	0
scaffold2160:193576..194922_LTR	5	1	5.00
scaffold2160:337479..339808_LTR	0	2	0
scaffold2163:118720..118879_LTR	76	2	38.00
scaffold2163:234948..236898_LTR	2	3	0.67
scaffold2164:161742..163177_LTR	1	3	0.33
scaffold2164:535873..536778_LTR	26	1	26.00
scaffold2165:478448..479494_LTR	108	28	3.86
scaffold2168:261697..264687_LTR	23	5	4.60
scaffold2168:275051..276151_LTR	13	2	6.50
scaffold2168:317095..318938_LTR	69	6	11.50
scaffold2169:179805..181279_LTR	2	2	1.00
scaffold216:285799..287967_LTR	9	2	4.50
scaffold216:67466..69953_LTR	113	10	11.30
scaffold216:73435..75939_LTR	2	3	0.67
scaffold216:837594..839957_LTR	1	15	0.07
scaffold2170:192316..193085_LTR	323	8	40.38
scaffold2170:28666..30094_LTR	52	1	52.00
scaffold2174:334140..334610_LTR	137	5	27.40
scaffold2174:468096..468961_LTR	7	2	3.50
scaffold2177:137668..139345_LTR	49	4	12.25
scaffold2177:435987..436155_LTR	95	1	95.00
scaffold2178:402161..403201_LTR	46	6	7.67
scaffold2178:489961..491971_LTR	134	10	13.40
scaffold2179:446641..449170_LTR	2	4	0.50
scaffold2179:53337..54756_LTR	24	2	12.00
scaffold2179:61143..62539_LTR	1	1	1.00
scaffold2182:174953..175672_LTR	4	1	4.00
scaffold2182:783041..783909_LTR	3	2	1.50
scaffold2185:133368..135319_LTR	11	2	5.50
scaffold2185:38040..40442_LTR	4	2	2.00
scaffold2185:470893..472097_LTR	2	1	2.00
scaffold2188:429786..431687_LTR	5	3	1.67
scaffold21896:8789..10908_LTR	18	3	6.00
scaffold2190:281488..282706_LTR	44	4	11.00
scaffold2191:179749..181980_LTR	14	9	1.56
scaffold2191:347623..349671_LTR	0	1	0
scaffold2193:104433..107351_LTR	40	5	8.00
scaffold2194:167351..168317_LTR	34	5	6.80
scaffold2197:11220..13520_LTR	14	2	7.00
scaffold2197:160715..163432_LTR	7	3	2.33
scaffold2198:301296..304110_LTR	8	1	8.00
scaffold2199:421887..424399_LTR	18	10	1.80
scaffold219:345618..346188_LTR	96	28	3.43
scaffold219:568902..569907_LTR	3	1	3.00
scaffold21:422204..423113_LTR	13	4	3.25
scaffold2202:379938..380674_LTR	47	8	5.88
scaffold2203:182326..184831_LTR	152	9	16.89
scaffold2207:333565..334998_LTR	14	2	7.00
scaffold220:806142..808245_LTR	78	13	6.00
scaffold2210:60205..60976_LTR	8	3	2.67
scaffold2213:180143..181763_LTR	22	4	5.50
scaffold2213:32193..33017_LTR	3	5	0.60
scaffold2213:435659..436505_LTR	33	1	33.00
scaffold2214:293914..294814_LTR	34	5	6.80
scaffold2214:64578..66357_LTR	106	2	53.00
scaffold2216:187016..189278_LTR	19	2	9.50
scaffold2220:316715..318250_LTR	60	6	10.00
scaffold2227:110304..112801_LTR	2	6	0.33
scaffold2227:167964..170234_LTR	13	5	2.60
scaffold2228:279442..281996_LTR	56	21	2.67
scaffold2228:352213..354400_LTR	40	7	5.71
scaffold2229:343313..344394_LTR	3	3	1.00
scaffold2229:478872..479084_LTR	79	3	26.33
scaffold222:384349..385988_LTR	12	1	12.00
scaffold2233:189322..190315_LTR	45	2	22.50
scaffold2233:532814..534327_LTR	1132	25	45.28
scaffold2233:69600..71637_LTR	28	4	7.00
scaffold2235:377112..377873_LTR	32	3	10.67
scaffold2237:335815..337063_LTR	136	16	8.50
scaffold2239:469998..470198_LTR	19416	1545	12.57
scaffold2240:35642..36671_LTR	221	1	221.00
scaffold2242:204976..206690_LTR	10	2	5.00
scaffold2246:78757..80671_LTR	70	20	3.50
scaffold224:740864..741623_LTR	19	1	19.00
scaffold224:868382..869277_LTR	152	12	12.67
scaffold224:903671..906109_LTR	144	13	11.08
scaffold2250:495947..496458_LTR	118	14	8.43
scaffold2251:213738..216338_LTR	2	402	0.00
scaffold2252:523927..526044_LTR	4	1	4.00
scaffold2257:395698..398353_LTR	37	8	4.62
scaffold2258:421964..423780_LTR	8	3	2.67
scaffold22597:827..1485_LTR	13	2	6.50
scaffold2259:348335..348839_LTR	3	1	3.00
scaffold2261:77274..79063_LTR	20	114	0.18
scaffold2267:193495..196037_LTR	40	7	5.71
scaffold2267:384855..387023_LTR	68	9	7.56
scaffold2267:439581..441615_LTR	56	3	18.67
scaffold2268:209756..211198_LTR	54	4	13.50
scaffold2269:172097..173007_LTR	195	17	11.47
scaffold226:1095513..1096187_LTR	24	5	4.80
scaffold2271:402396..403089_LTR	31	5	6.20
scaffold2272:75540..76978_LTR	173	50	3.46
scaffold2274:20732..21754_LTR	19	1	19.00
scaffold2274:91808..94453_LTR	18	5	3.60
scaffold2279:390668..392872_LTR	17	6	2.83
scaffold227:50204..50545_LTR	8	3	2.67
scaffold2282:29191..30412_LTR	102	27	3.78
scaffold2282:366598..368863_LTR	4	2	2.00
scaffold2284:318781..321614_LTR	4	1	4.00
scaffold2289:396084..398351_LTR	12	3	4.00
scaffold2289:464494..467087_LTR	51	25	2.04
scaffold228:172053..173608_LTR	242	19	12.74
scaffold228:318537..319953_LTR	6	1	6.00
scaffold228:954267..956599_LTR	173	2	86.50
scaffold2290:419902..420637_LTR	14	1	14.00
scaffold2292:294169..298146_LTR	118	30	3.93
scaffold2293:82847..85276_LTR	70	7	10.00
scaffold2295:39823..41678_LTR	20	11	1.82
scaffold2297:114084..116403_LTR	6	5	1.20
scaffold2299:120380..121766_LTR	26	8	3.25
scaffold2299:464648..465685_LTR	21	5	4.20
scaffold22:1191050..1192273_LTR	14	8	1.75
scaffold22:1736445..1738662_LTR	31	13	2.38
scaffold22:364736..366399_LTR	26	5	5.20
scaffold22:37871..40151_LTR	116	6	19.33
scaffold22:573961..576291_LTR	40	6	6.67
scaffold2302:342269..345142_LTR	45	5	9.00
scaffold2302:368197..369609_LTR	5	2	2.50
scaffold2302:73838..76299_LTR	168	73	2.30
scaffold2302:757680..759855_LTR	59	1	59.00
scaffold2308:19811..21860_LTR	32	2	16.00
scaffold2310:433864..434997_LTR	22	3	7.33
scaffold2313:123953..126022_LTR	2	1	2.00
scaffold2313:53112..55279_LTR	40	1	40.00
scaffold2315:353437..354551_LTR	20	1	20.00
scaffold2318:397644..399329_LTR	2	1	2.00
scaffold231:1063922..1064221_LTR	3	1	3.00
scaffold2323:602752..602971_LTR	275	32	8.59
scaffold2324:484704..485974_LTR	14	1	14.00
scaffold2325:44479..45448_LTR	348	28	12.43
scaffold2325:505709..508649_LTR	58	8	7.25
scaffold232:235521..237951_LTR	11	1	11.00
scaffold2330:546565..547139_LTR	52	4	13.00
scaffold2331:517168..517971_LTR	58	1	58.00
scaffold2332:136797..137713_LTR	22	3	7.33
scaffold2332:209908..211878_LTR	27	4	6.75
scaffold2333:110625..111343_LTR	77	11	7.00
scaffold2334:407566..408297_LTR	170	13	13.08
scaffold233:941342..942599_LTR	521	128	4.07
scaffold2340:336119..338661_LTR	15	6	2.50
scaffold2340:414768..415113_LTR	30	1	30.00
scaffold2341:292257..293931_LTR	19	1	19.00
scaffold2345:194130..196662_LTR	2	1	2.00
scaffold2345:235068..237738_LTR	36	13	2.77
scaffold2348:232349..234806_LTR	2	1	2.00
scaffold234:341952..344543_LTR	66	18	3.67
scaffold234:734376..736399_LTR	44	15	2.93
scaffold2351:508386..510798_LTR	122	4	30.50
scaffold2353:439712..442391_LTR	2	1	2.00
scaffold2353:77193..79655_LTR	42	5	8.40
scaffold2355:319253..321801_LTR	18	1	18.00
scaffold2357:316931..319508_LTR	6	1	6.00
scaffold2357:432054..433489_LTR	4	1	4.00
scaffold2359:462341..463118_LTR	15	5	3.00
scaffold235:221405..222776_LTR	20	2	10.00
scaffold2362:76311..76882_LTR	3	2	1.50
scaffold2366:270827..273384_LTR	212	14	15.14
scaffold2367:496787..499530_LTR	28	8	3.50
scaffold2367:74388..76866_LTR	3	1	3.00
scaffold2368:311652..313564_LTR	26	2	13.00
scaffold2370:222755..224031_LTR	36	10	3.60
scaffold2371:420151..422016_LTR	22	10	2.20
scaffold2373:164260..166173_LTR	23	1	23.00
scaffold2374:366504..368038_LTR	7	1	7.00
scaffold2375:52350..52513_LTR	61	3	20.33
scaffold2379:211563..212326_LTR	30	2	15.00
scaffold2380:243161..244169_LTR	9	8	1.12
scaffold2380:361721..362024_LTR	39	2	19.50
scaffold2385:222058..224704_LTR	22	3	7.33
scaffold2387:303003..304430_LTR	63	6	10.50
scaffold2389:283345..285733_LTR	5	1	5.00
scaffold2392:441616..443811_LTR	12	3	4.00
scaffold2393:516970..518110_LTR	39	1	39.00
scaffold2397:274323..276829_LTR	226	44	5.14
scaffold2397:371744..374328_LTR	5	1	5.00
scaffold2399:342466..342645_LTR	282	32	8.81
scaffold2399:351717..351857_LTR	11	42	0.26
scaffold2400:367588..370090_LTR	55	7	7.86
scaffold2407:441140..443333_LTR	46	6	7.67
scaffold2409:11773..12311_LTR	6	2	3.00
scaffold240:476759..477809_LTR	19	2	9.50
scaffold240:74266..75717_LTR	34	11	3.09
scaffold2411:55500..55914_LTR	1039	124	8.38
scaffold2414:119634..120301_LTR	128	5	25.60
scaffold2415:183214..184203_LTR	14	3	4.67
scaffold2415:78744..81355_LTR	417	35	11.91
scaffold2417:192199..192972_LTR	10	1	10.00
scaffold2417:849548..849716_LTR	88	5	17.60
scaffold2420:186347..187728_LTR	2	3	0.67
scaffold2423:263021..266174_LTR	6	1	6.00
scaffold2427:199045..201508_LTR	266	19	14.00
scaffold2428:202463..204926_LTR	95	19	5.00
scaffold2430:107050..107978_LTR	29	5	5.80
scaffold2435:235065..235877_LTR	41	24	1.71
scaffold2435:327548..328695_LTR	12	2	6.00
scaffold2439:129782..131513_LTR	84	8	10.50
scaffold243:900420..902504_LTR	36	2	18.00
scaffold2441:467770..468423_LTR	293	22	13.32
scaffold2442:184487..186894_LTR	0	2	0
scaffold2445:213592..214386_LTR	275	6	45.83
scaffold2447:194022..196639_LTR	1813	99	18.31
scaffold2447:429614..432564_LTR	6	3	2.00
scaffold2449:80452..81268_LTR	9	1	9.00
scaffold244:56868..59741_LTR	43	4	10.75
scaffold2452:310255..312868_LTR	48	5	9.60
scaffold2455:163559..165760_LTR	0	1	0
scaffold2459:404525..405884_LTR	88	3	29.33
scaffold2459:464535..465354_LTR	28	3	9.33
scaffold245:315556..316399_LTR	179	19	9.42
scaffold2460:329082..331649_LTR	0	1	0
scaffold2460:421964..423382_LTR	21	3	7.00
scaffold2461:216158..218616_LTR	46	11	4.18
scaffold2461:294670..295163_LTR	35	9	3.89
scaffold2462:110800..112245_LTR	21	10	2.10
scaffold2464:419067..421031_LTR	14	6	2.33
scaffold2467:166864..167459_LTR	21	1	21.00
scaffold2469:338043..339021_LTR	0	3	0
scaffold2470:304512..304691_LTR	9	1	9.00
scaffold2473:121455..121840_LTR	219	114	1.92
scaffold2473:218950..220268_LTR	7	1	7.00
scaffold2476:256863..258458_LTR	15	1	15.00
scaffold2479:169737..170525_LTR	5	1	5.00
scaffold2479:207698..208941_LTR	28	4	7.00
scaffold247:389185..391122_LTR	3	1	3.00
scaffold2481:448923..451119_LTR	503	14	35.93
scaffold2484:135853..136033_LTR	3	1	3.00
scaffold2485:241006..243421_LTR	202	2	101.00
scaffold2485:347499..349892_LTR	2	1	2.00
scaffold2485:53779..54759_LTR	37	4	9.25
scaffold2486:47401..48279_LTR	10	2	5.00
scaffold248:1073121..1075609_LTR	6	3	2.00
scaffold248:137612..138005_LTR	6	3	2.00
scaffold248:232423..234290_LTR	49	5	9.80
scaffold248:583764..586354_LTR	87	11	7.91
scaffold2492:1965..4407_LTR	537	196	2.74
scaffold2494:785194..786639_LTR	46	3	15.33
scaffold2494:923550..925968_LTR	48	9	5.33
scaffold2495:132618..134934_LTR	7	1	7.00
scaffold2498:21911..24245_LTR	120	10	12.00
scaffold2498:244529..246468_LTR	3	4	0.75
scaffold249:749512..750838_LTR	10	2	5.00
scaffold249:896006..897044_LTR	14	2	7.00
scaffold24:44761..45772_LTR	25	3	8.33
scaffold24:466195..468522_LTR	194	116	1.67
scaffold2501:198981..199799_LTR	687	14	49.07
scaffold2501:323767..325963_LTR	92	9	10.22
scaffold2502:33746..35370_LTR	408	40	10.20
scaffold2506:399056..400035_LTR	25	2	12.50
scaffold2506:429276..429426_LTR	32	4	8.00
scaffold2507:421347..422791_LTR	91	25	3.64
scaffold250:213185..213449_LTR	2	1	2.00
scaffold250:306136..308301_LTR	9	5	1.80
scaffold250:776878..779200_LTR	9	5	1.80
scaffold250:783866..786224_LTR	4	2	2.00
scaffold250:920763..921063_LTR	127	5	25.40
scaffold2512:72818..73260_LTR	16	5	3.20
scaffold2514:159615..160397_LTR	276	20	13.80
scaffold2514:178359..179323_LTR	35	4	8.75
scaffold2514:218791..219437_LTR	8	1	8.00
scaffold251:949341..951334_LTR	6	16	0.38
scaffold2522:133490..134194_LTR	21	2	10.50
scaffold2524:342926..343552_LTR	3	3	1.00
scaffold252:1088044..1090117_LTR	29	1	29.00
scaffold252:213168..213865_LTR	12	2	6.00
scaffold252:701658..703214_LTR	37	2	18.50
scaffold2531:146986..149245_LTR	18	23	0.78
scaffold2531:99315..100169_LTR	16	2	8.00
scaffold2536:347521..348805_LTR	8	1	8.00
scaffold2536:8558..10618_LTR	24	2	12.00
scaffold253:430201..431116_LTR	6	1	6.00
scaffold253:488833..490394_LTR	1	2	0.50
scaffold253:739051..739914_LTR	6	1	6.00
scaffold253:906215..907257_LTR	15	4	3.75
scaffold2541:163688..164735_LTR	1	4	0.25
scaffold2547:501340..502143_LTR	163	7	23.29
scaffold254:411290..413626_LTR	43	8	5.38
scaffold2555:381330..382977_LTR	91	1	91.00
scaffold2556:236420..238088_LTR	2	1	2.00
scaffold2556:403377..404883_LTR	384	15	25.60
scaffold2558:160275..162835_LTR	5	4	1.25
scaffold2558:273654..275038_LTR	7	1	7.00
scaffold2558:8123..9877_LTR	14	1	14.00
scaffold2559:168179..169672_LTR	8	3	2.67
scaffold255:1105512..1108168_LTR	323	82	3.94
scaffold255:326346..327736_LTR	116	7	16.57
scaffold255:72293..73164_LTR	50	9	5.56
[truncated: 3,038 more rows]
