# Supplementary material for: De novo genome assembly and genome skims reveal LTRs dominate the genome of a limestone endemic Mountainsnail (Oreohelix idahoensis)
Source: BMC Genomics. 2022 Dec 2;23:796. doi: 10.1186/s12864-022-09000-x (PMC9719178; doi:10.1186/s12864-022-09000-x)
Supplement: Supplementary file 7 — Additional file 7. [file 12864_2022_9000_MOESM7_ESM.csv]

Protein	Orthograoup	Expansion/contraction	IPR outputs
KGH48_18263-RA	OG0000011	-9	426	PRINTS	PR00463	E-class P450 group I signature	241	267	1.40E-52	T	13-12-2021	IPR002401	Cytochrome P450, E-class, group I
KGH48_18263-RA	OG0000011	-9	426	PRINTS	PR00463	E-class P450 group I signature	14	35	1.40E-52	T	13-12-2021	IPR002401	Cytochrome P450, E-class, group I	-
KGH48_18263-RA	OG0000011	-9	426	PRINTS	PR00463	E-class P450 group I signature	221	238	1.40E-52	T	13-12-2021	IPR002401	Cytochrome P450, E-class, group I
KGH48_18263-RA	OG0000011	-9	426	PRINTS	PR00463	E-class P450 group I signature	361	371	1.40E-52	T	13-12-2021	IPR002401	Cytochrome P450, E-class, group I	-
KGH48_18263-RA	OG0000011	-9	426	PRINTS	PR00463	E-class P450 group I signature	284	302	1.40E-52	T	13-12-2021	IPR002401	Cytochrome P450, E-class, group I
KGH48_18263-RA	OG0000011	-9	426	PRINTS	PR00463	E-class P450 group I signature	106	124	1.40E-52	T	13-12-2021	IPR002401	Cytochrome P450, E-class, group I
KGH48_18263-RA	OG0000011	-9	426	PRINTS	PR00463	E-class P450 group I signature	371	394	1.40E-52	T	13-12-2021	IPR002401	Cytochrome P450, E-class, group I
KGH48_18263-RA	OG0000011	-9	426	PRINTS	PR00463	E-class P450 group I signature	326	350	1.40E-52	T	13-12-2021	IPR002401	Cytochrome P450, E-class, group I
KGH48_18263-RA	OG0000011	-9	426	Gene3D	G3DSA:1.10.630.10	Cytochrome P450	1	426	4.00E-114	T	13-12-2021	IPR036396	Cytochrome P450 superfamily
KGH48_18263-RA	OG0000011	-9	426	PANTHER	PTHR24300	CYTOCHROME P450 508A4-RELATED	1	404	2.20E-114	T	13-12-2021	-	-
KGH48_18263-RA	OG0000011	-9	426	ProSitePatterns	PS00086	Cytochrome P450 cysteine heme-iron ligand signature.	364	373	-	T	13-12-2021	IPR017972	Cytochrome P450, conserved site
KGH48_18263-RA	OG0000011	-9	426	Coils	Coil	Coil	174	194	-	T	13-12-2021	-	-
KGH48_18263-RA	OG0000011	-9	426	Pfam	PF00067	Cytochrome P450	1	420	3.70E-101	T	13-12-2021	IPR001128	Cytochrome P450	-
KGH48_18263-RA	OG0000011	-9	426	PRINTS	PR00385	P450 superfamily signature	285	296	6.80E-15	T	13-12-2021	IPR001128	Cytochrome P450
KGH48_18263-RA	OG0000011	-9	426	PRINTS	PR00385	P450 superfamily signature	371	382	6.80E-15	T	13-12-2021	IPR001128	Cytochrome P450
KGH48_18263-RA	OG0000011	-9	426	PRINTS	PR00385	P450 superfamily signature	362	371	6.80E-15	T	13-12-2021	IPR001128	Cytochrome P450
KGH48_18263-RA	OG0000011	-9	426	PRINTS	PR00385	P450 superfamily signature	232	249	6.80E-15	T	13-12-2021	IPR001128	Cytochrome P450
KGH48_18263-RA	OG0000011	-9	426	SUPERFAMILY	SSF48264	Cytochrome P450	1	425	3.54E-106	T	13-12-2021	IPR036396	Cytochrome P450 superfamily	-
KGH48_25832-RA	OG0000011	-9	345	Pfam	PF00067	Cytochrome P450	78	339	9.90E-79	T	13-12-2021	IPR001128	Cytochrome P450	-
KGH48_25832-RA	OG0000011	-9	345	Pfam	PF00067	Cytochrome P450	4	90	1.90E-09	T	13-12-2021	IPR001128	Cytochrome P450	-
KGH48_25832-RA	OG0000011	-9	345	ProSitePatterns	PS00086	Cytochrome P450 cysteine heme-iron ligand signature.	283	292	-	T	13-12-2021	IPR017972	Cytochrome P450, conserved site
KGH48_25832-RA	OG0000011	-9	345	Gene3D	G3DSA:1.10.630.10	Cytochrome P450	1	86	2.40E-07	T	13-12-2021	IPR036396	Cytochrome P450 superfamily
KGH48_25832-RA	OG0000011	-9	345	Gene3D	G3DSA:1.10.630.10	Cytochrome P450	87	345	1.10E-81	T	13-12-2021	IPR036396	Cytochrome P450 superfamily	-
KGH48_25832-RA	OG0000011	-9	345	PRINTS	PR00385	P450 superfamily signature	290	301	6.40E-14	T	13-12-2021	IPR001128	Cytochrome P450
KGH48_25832-RA	OG0000011	-9	345	PRINTS	PR00385	P450 superfamily signature	281	290	6.40E-14	T	13-12-2021	IPR001128	Cytochrome P450
KGH48_25832-RA	OG0000011	-9	345	PRINTS	PR00385	P450 superfamily signature	151	168	6.40E-14	T	13-12-2021	IPR001128	Cytochrome P450	GO:0007154|GO:0016020
KGH48_25832-RA	OG0000011	-9	345	PRINTS	PR00385	P450 superfamily signature	204	215	6.40E-14	T	13-12-2021	IPR001128	Cytochrome P450
KGH48_25832-RA	OG0000011	-9	345	PANTHER	PTHR24300	CYTOCHROME P450 508A4-RELATED	3	91	4.00E-99	T	13-12-2021	-	-
KGH48_25832-RA	OG0000011	-9	345	PANTHER	PTHR24300	CYTOCHROME P450 508A4-RELATED	85	323	4.00E-99	T	13-12-2021	-	-
KGH48_25832-RA	OG0000011	-9	345	PRINTS	PR00463	E-class P450 group I signature	14	35	6.40E-19	T	13-12-2021	IPR002401	Cytochrome P450, E-class, group I
KGH48_25832-RA	OG0000011	-9	345	PRINTS	PR00463	E-class P450 group I signature	280	290	6.40E-19	T	13-12-2021	IPR002401	Cytochrome P450, E-class, group I	-
KGH48_25832-RA	OG0000011	-9	345	PRINTS	PR00463	E-class P450 group I signature	245	269	6.40E-19	T	13-12-2021	IPR002401	Cytochrome P450, E-class, group I
KGH48_25832-RA	OG0000011	-9	345	PRINTS	PR00463	E-class P450 group I signature	290	313	6.40E-19	T	13-12-2021	IPR002401	Cytochrome P450, E-class, group I
KGH48_25832-RA	OG0000011	-9	345	SUPERFAMILY	SSF48264	Cytochrome P450	3	344	2.88E-89	T	13-12-2021	IPR036396	Cytochrome P450 superfamily
KGH48_23471-RA	OG0000011	-9	355	PANTHER	PTHR24300:SF334	CYTOCHROME P450 18A1	10	347	4.00E-83	T	13-12-2021	-	-	-
KGH48_23471-RA	OG0000011	-9	355	PRINTS	PR00463	E-class P450 group I signature	299	322	4.00E-47	T	13-12-2021	IPR002401	Cytochrome P450, E-class, group I
KGH48_23471-RA	OG0000011	-9	355	PRINTS	PR00463	E-class P450 group I signature	33	51	4.00E-47	T	13-12-2021	IPR002401	Cytochrome P450, E-class, group I
KGH48_23471-RA	OG0000011	-9	355	PRINTS	PR00463	E-class P450 group I signature	169	195	4.00E-47	T	13-12-2021	IPR002401	Cytochrome P450, E-class, group I
KGH48_23471-RA	OG0000011	-9	355	PRINTS	PR00463	E-class P450 group I signature	149	166	4.00E-47	T	13-12-2021	IPR002401	Cytochrome P450, E-class, group I	-
KGH48_23471-RA	OG0000011	-9	355	PRINTS	PR00463	E-class P450 group I signature	289	299	4.00E-47	T	13-12-2021	IPR002401	Cytochrome P450, E-class, group I	-
KGH48_23471-RA	OG0000011	-9	355	PRINTS	PR00463	E-class P450 group I signature	212	230	4.00E-47	T	13-12-2021	IPR002401	Cytochrome P450, E-class, group I
KGH48_23471-RA	OG0000011	-9	355	SUPERFAMILY	SSF48264	Cytochrome P450	2	353	4.32E-84	T	13-12-2021	IPR036396	Cytochrome P450 superfamily
KGH48_23471-RA	OG0000011	-9	355	Pfam	PF00067	Cytochrome P450	3	348	1.20E-78	T	13-12-2021	IPR001128	Cytochrome P450
KGH48_23471-RA	OG0000011	-9	355	ProSitePatterns	PS00086	Cytochrome P450 cysteine heme-iron ligand signature.	292	301	-	T	13-12-2021	IPR017972	Cytochrome P450, conserved site
KGH48_23471-RA	OG0000011	-9	355	PRINTS	PR00385	P450 superfamily signature	299	310	9.40E-16	T	13-12-2021	IPR001128	Cytochrome P450
KGH48_23471-RA	OG0000011	-9	355	PRINTS	PR00385	P450 superfamily signature	213	224	9.40E-16	T	13-12-2021	IPR001128	Cytochrome P450	-
KGH48_23471-RA	OG0000011	-9	355	PRINTS	PR00385	P450 superfamily signature	290	299	9.40E-16	T	13-12-2021	IPR001128	Cytochrome P450
KGH48_23471-RA	OG0000011	-9	355	PRINTS	PR00385	P450 superfamily signature	160	177	9.40E-16	T	13-12-2021	IPR001128	Cytochrome P450	-
KGH48_23471-RA	OG0000011	-9	355	PANTHER	PTHR24300	CYTOCHROME P450 508A4-RELATED	10	347	4.00E-83	T	13-12-2021	-	-
KGH48_23471-RA	OG0000011	-9	355	Gene3D	G3DSA:1.10.630.10	Cytochrome P450	1	354	3.00E-91	T	13-12-2021	IPR036396	Cytochrome P450 superfamily
KGH48_24885-RA	OG0000011	-9	494	PRINTS	PR00463	E-class P450 group I signature	438	461	7.20E-58	T	13-12-2021	IPR002401	Cytochrome P450, E-class, group I
KGH48_24885-RA	OG0000011	-9	494	PRINTS	PR00463	E-class P450 group I signature	56	75	7.20E-58	T	13-12-2021	IPR002401	Cytochrome P450, E-class, group I
KGH48_24885-RA	OG0000011	-9	494	PRINTS	PR00463	E-class P450 group I signature	172	190	7.20E-58	T	13-12-2021	IPR002401	Cytochrome P450, E-class, group I	-
KGH48_24885-RA	OG0000011	-9	494	PRINTS	PR00463	E-class P450 group I signature	351	369	7.20E-58	T	13-12-2021	IPR002401	Cytochrome P450, E-class, group I	-
KGH48_24885-RA	OG0000011	-9	494	PRINTS	PR00463	E-class P450 group I signature	288	305	7.20E-58	T	13-12-2021	IPR002401	Cytochrome P450, E-class, group I
KGH48_24885-RA	OG0000011	-9	494	PRINTS	PR00463	E-class P450 group I signature	80	101	7.20E-58	T	13-12-2021	IPR002401	Cytochrome P450, E-class, group I
KGH48_24885-RA	OG0000011	-9	494	PRINTS	PR00463	E-class P450 group I signature	308	334	7.20E-58	T	13-12-2021	IPR002401	Cytochrome P450, E-class, group I
KGH48_24885-RA	OG0000011	-9	494	PRINTS	PR00463	E-class P450 group I signature	428	438	7.20E-58	T	13-12-2021	IPR002401	Cytochrome P450, E-class, group I
KGH48_24885-RA	OG0000011	-9	494	SUPERFAMILY	SSF48264	Cytochrome P450	28	492	1.96E-113	T	13-12-2021	IPR036396	Cytochrome P450 superfamily	-
KGH48_24885-RA	OG0000011	-9	494	Pfam	PF00067	Cytochrome P450	28	487	1.00E-105	T	13-12-2021	IPR001128	Cytochrome P450
KGH48_24885-RA	OG0000011	-9	494	ProSitePatterns	PS00086	Cytochrome P450 cysteine heme-iron ligand signature.	431	440	-	T	13-12-2021	IPR017972	Cytochrome P450, conserved site
KGH48_24885-RA	OG0000011	-9	494	PANTHER	PTHR24300:SF281	CYTOCHROME P450 1A2-LIKE	7	491	1.70E-122	T	13-12-2021	-	-	-
KGH48_24885-RA	OG0000011	-9	494	PANTHER	PTHR24300	CYTOCHROME P450 508A4-RELATED	7	491	1.70E-122	T	13-12-2021	-	-	GO:0007154|GO:0016020
KGH48_24885-RA	OG0000011	-9	494	PRINTS	PR00385	P450 superfamily signature	299	316	2.10E-14	T	13-12-2021	IPR001128	Cytochrome P450
KGH48_24885-RA	OG0000011	-9	494	PRINTS	PR00385	P450 superfamily signature	429	438	2.10E-14	T	13-12-2021	IPR001128	Cytochrome P450
KGH48_24885-RA	OG0000011	-9	494	PRINTS	PR00385	P450 superfamily signature	438	449	2.10E-14	T	13-12-2021	IPR001128	Cytochrome P450
KGH48_24885-RA	OG0000011	-9	494	PRINTS	PR00385	P450 superfamily signature	352	363	2.10E-14	T	13-12-2021	IPR001128	Cytochrome P450
KGH48_24885-RA	OG0000011	-9	494	Gene3D	G3DSA:1.10.630.10	Cytochrome P450	20	494	3.80E-124	T	13-12-2021	IPR036396	Cytochrome P450 superfamily
KGH48_16673-RA	OG0000011	-9	621	PANTHER	PTHR21523:SF40	-	69	282	9.90E-20	T	13-12-2021	-	-
KGH48_16673-RA	OG0000011	-9	621	PANTHER	PTHR21523	UNCHARACTERIZED	69	282	9.90E-20	T	13-12-2021	-	-
KGH48_16673-RA	OG0000011	-9	621	SUPERFAMILY	SSF141571	Pentapeptide repeat-like	295	394	1.28E-06	T	13-12-2021	-	-
KGH48_16673-RA	OG0000011	-9	621	SUPERFAMILY	SSF141571	Pentapeptide repeat-like	9	150	7.59E-07	T	13-12-2021	-	-
KGH48_16673-RA	OG0000011	-9	621	Pfam	PF13885	Keratin, high sulfur B2 protein	251	282	0.21	T	13-12-2021	IPR002494	Keratin-associated protein
KGH48_16673-RA	OG0000011	-9	621	Pfam	PF13885	Keratin, high sulfur B2 protein	175	212	0.04	T	13-12-2021	IPR002494	Keratin-associated protein	-
KGH48_16673-RA	OG0000011	-9	621	Gene3D	G3DSA:2.160.20.80	-	283	540	1.10E-06	T	13-12-2021	-	-
KGH48_20512-RA	OG0000011	-9	504	Gene3D	G3DSA:1.10.630.10	Cytochrome P450	28	503	1.70E-126	T	13-12-2021	IPR036396	Cytochrome P450 superfamily
KGH48_20512-RA	OG0000011	-9	504	ProSitePatterns	PS00086	Cytochrome P450 cysteine heme-iron ligand signature.	440	449	-	T	13-12-2021	IPR017972	Cytochrome P450, conserved site
KGH48_20512-RA	OG0000011	-9	504	PANTHER	PTHR24300	CYTOCHROME P450 508A4-RELATED	29	480	1.20E-130	T	13-12-2021	-	-
KGH48_20512-RA	OG0000011	-9	504	SUPERFAMILY	SSF48264	Cytochrome P450	37	501	5.37E-115	T	13-12-2021	IPR036396	Cytochrome P450 superfamily	-
KGH48_20512-RA	OG0000011	-9	504	Pfam	PF00067	Cytochrome P450	37	496	8.40E-107	T	13-12-2021	IPR001128	Cytochrome P450	-
KGH48_20512-RA	OG0000011	-9	504	PRINTS	PR00463	E-class P450 group I signature	361	379	1.30E-69	T	13-12-2021	IPR002401	Cytochrome P450, E-class, group I	-
KGH48_20512-RA	OG0000011	-9	504	PRINTS	PR00463	E-class P450 group I signature	298	315	1.30E-69	T	13-12-2021	IPR002401	Cytochrome P450, E-class, group I
KGH48_20512-RA	OG0000011	-9	504	PRINTS	PR00463	E-class P450 group I signature	181	199	1.30E-69	T	13-12-2021	IPR002401	Cytochrome P450, E-class, group I
KGH48_20512-RA	OG0000011	-9	504	PRINTS	PR00463	E-class P450 group I signature	402	426	1.30E-69	T	13-12-2021	IPR002401	Cytochrome P450, E-class, group I
KGH48_20512-RA	OG0000011	-9	504	PRINTS	PR00463	E-class P450 group I signature	65	84	1.30E-69	T	13-12-2021	IPR002401	Cytochrome P450, E-class, group I
KGH48_20512-RA	OG0000011	-9	504	PRINTS	PR00463	E-class P450 group I signature	318	344	1.30E-69	T	13-12-2021	IPR002401	Cytochrome P450, E-class, group I
KGH48_20512-RA	OG0000011	-9	504	PRINTS	PR00463	E-class P450 group I signature	89	110	1.30E-69	T	13-12-2021	IPR002401	Cytochrome P450, E-class, group I
KGH48_20512-RA	OG0000011	-9	504	PRINTS	PR00463	E-class P450 group I signature	447	470	1.30E-69	T	13-12-2021	IPR002401	Cytochrome P450, E-class, group I	-
KGH48_20512-RA	OG0000011	-9	504	PRINTS	PR00463	E-class P450 group I signature	437	447	1.30E-69	T	13-12-2021	IPR002401	Cytochrome P450, E-class, group I	-
KGH48_20512-RA	OG0000011	-9	504	PRINTS	PR00385	P450 superfamily signature	362	373	6.80E-13	T	13-12-2021	IPR001128	Cytochrome P450
KGH48_20512-RA	OG0000011	-9	504	PRINTS	PR00385	P450 superfamily signature	447	458	6.80E-13	T	13-12-2021	IPR001128	Cytochrome P450
KGH48_20512-RA	OG0000011	-9	504	PRINTS	PR00385	P450 superfamily signature	438	447	6.80E-13	T	13-12-2021	IPR001128	Cytochrome P450
KGH48_20512-RA	OG0000011	-9	504	PRINTS	PR00385	P450 superfamily signature	327	340	6.80E-13	T	13-12-2021	IPR001128	Cytochrome P450
KGH48_20512-RA	OG0000011	-9	504	PRINTS	PR00385	P450 superfamily signature	310	327	6.80E-13	T	13-12-2021	IPR001128	Cytochrome P450
KGH48_20512-RA	OG0000011	-9	504	Coils	Coil	Coil	150	170	-	T	13-12-2021	-	-	-
KGH48_24625-RA	OG0000011	-9	611	SUPERFAMILY	SSF48264	Cytochrome P450	1	399	2.23E-92	T	13-12-2021	IPR036396	Cytochrome P450 superfamily
KGH48_24625-RA	OG0000011	-9	611	PRINTS	PR00385	P450 superfamily signature	208	225	2.50E-14	T	13-12-2021	IPR001128	Cytochrome P450
KGH48_24625-RA	OG0000011	-9	611	PRINTS	PR00385	P450 superfamily signature	347	358	2.50E-14	T	13-12-2021	IPR001128	Cytochrome P450	-
KGH48_24625-RA	OG0000011	-9	611	PRINTS	PR00385	P450 superfamily signature	338	347	2.50E-14	T	13-12-2021	IPR001128	Cytochrome P450
KGH48_24625-RA	OG0000011	-9	611	PRINTS	PR00385	P450 superfamily signature	261	272	2.50E-14	T	13-12-2021	IPR001128	Cytochrome P450
KGH48_24625-RA	OG0000011	-9	611	PRINTS	PR00463	E-class P450 group I signature	82	100	2.20E-45	T	13-12-2021	IPR002401	Cytochrome P450, E-class, group I
KGH48_24625-RA	OG0000011	-9	611	PRINTS	PR00463	E-class P450 group I signature	337	347	2.20E-45	T	13-12-2021	IPR002401	Cytochrome P450, E-class, group I
KGH48_24625-RA	OG0000011	-9	611	PRINTS	PR00463	E-class P450 group I signature	217	243	2.20E-45	T	13-12-2021	IPR002401	Cytochrome P450, E-class, group I	-
KGH48_24625-RA	OG0000011	-9	611	PRINTS	PR00463	E-class P450 group I signature	260	278	2.20E-45	T	13-12-2021	IPR002401	Cytochrome P450, E-class, group I
KGH48_24625-RA	OG0000011	-9	611	PRINTS	PR00463	E-class P450 group I signature	347	370	2.20E-45	T	13-12-2021	IPR002401	Cytochrome P450, E-class, group I	-
KGH48_24625-RA	OG0000011	-9	611	PRINTS	PR00463	E-class P450 group I signature	197	214	2.20E-45	T	13-12-2021	IPR002401	Cytochrome P450, E-class, group I
KGH48_24625-RA	OG0000011	-9	611	PRINTS	PR00463	E-class P450 group I signature	302	326	2.20E-45	T	13-12-2021	IPR002401	Cytochrome P450, E-class, group I
KGH48_24625-RA	OG0000011	-9	611	Pfam	PF00067	Cytochrome P450	39	396	1.70E-85	T	13-12-2021	IPR001128	Cytochrome P450
KGH48_24625-RA	OG0000011	-9	611	ProSitePatterns	PS00086	Cytochrome P450 cysteine heme-iron ligand signature.	340	349	-	T	13-12-2021	IPR017972	Cytochrome P450, conserved site	-
KGH48_24625-RA	OG0000011	-9	611	PANTHER	PTHR24300	CYTOCHROME P450 508A4-RELATED	1	376	5.40E-98	T	13-12-2021	-	-
KGH48_24625-RA	OG0000011	-9	611	Gene3D	G3DSA:1.10.630.10	Cytochrome P450	1	403	8.30E-98	T	13-12-2021	IPR036396	Cytochrome P450 superfamily
KGH48_09024-RA	OG0000011	-9	354	PANTHER	PTHR24300	CYTOCHROME P450 508A4-RELATED	1	304	1.00E-82	T	13-12-2021	-	-	-
KGH48_09024-RA	OG0000011	-9	354	SUPERFAMILY	SSF48264	Cytochrome P450	1	305	3.67E-67	T	13-12-2021	IPR036396	Cytochrome P450 superfamily	-
KGH48_09024-RA	OG0000011	-9	354	Pfam	PF00067	Cytochrome P450	1	304	2.10E-57	T	13-12-2021	IPR001128	Cytochrome P450
KGH48_09024-RA	OG0000011	-9	354	Gene3D	G3DSA:1.10.630.10	Cytochrome P450	1	309	1.90E-70	T	13-12-2021	IPR036396	Cytochrome P450 superfamily
KGH48_09024-RA	OG0000011	-9	354	PRINTS	PR00463	E-class P450 group I signature	263	281	1.00E-27	T	13-12-2021	IPR002401	Cytochrome P450, E-class, group I
KGH48_09024-RA	OG0000011	-9	354	PRINTS	PR00463	E-class P450 group I signature	14	35	1.00E-27	T	13-12-2021	IPR002401	Cytochrome P450, E-class, group I
KGH48_09024-RA	OG0000011	-9	354	PRINTS	PR00463	E-class P450 group I signature	106	124	1.00E-27	T	13-12-2021	IPR002401	Cytochrome P450, E-class, group I
KGH48_09024-RA	OG0000011	-9	354	PRINTS	PR00463	E-class P450 group I signature	220	246	1.00E-27	T	13-12-2021	IPR002401	Cytochrome P450, E-class, group I
KGH48_09024-RA	OG0000011	-9	354	PRINTS	PR00385	P450 superfamily signature	264	275	1.20E-05	T	13-12-2021	IPR001128	Cytochrome P450
KGH48_09024-RA	OG0000011	-9	354	PRINTS	PR00385	P450 superfamily signature	211	228	1.20E-05	T	13-12-2021	IPR001128	Cytochrome P450
KGH48_19757-RA	OG0000011	-9	504	ProSitePatterns	PS00086	Cytochrome P450 cysteine heme-iron ligand signature.	440	449	-	T	13-12-2021	IPR017972	Cytochrome P450, conserved site
KGH48_19757-RA	OG0000011	-9	504	PANTHER	PTHR24300	CYTOCHROME P450 508A4-RELATED	29	480	7.20E-129	T	13-12-2021	-	-	-
KGH48_19757-RA	OG0000011	-9	504	Gene3D	G3DSA:1.10.630.10	Cytochrome P450	29	503	3.40E-128	T	13-12-2021	IPR036396	Cytochrome P450 superfamily	-
KGH48_19757-RA	OG0000011	-9	504	PRINTS	PR00385	P450 superfamily signature	362	373	1.50E-12	T	13-12-2021	IPR001128	Cytochrome P450
KGH48_19757-RA	OG0000011	-9	504	PRINTS	PR00385	P450 superfamily signature	310	327	1.50E-12	T	13-12-2021	IPR001128	Cytochrome P450
KGH48_19757-RA	OG0000011	-9	504	PRINTS	PR00385	P450 superfamily signature	447	458	1.50E-12	T	13-12-2021	IPR001128	Cytochrome P450
KGH48_19757-RA	OG0000011	-9	504	PRINTS	PR00385	P450 superfamily signature	438	447	1.50E-12	T	13-12-2021	IPR001128	Cytochrome P450
KGH48_19757-RA	OG0000011	-9	504	PRINTS	PR00385	P450 superfamily signature	327	340	1.50E-12	T	13-12-2021	IPR001128	Cytochrome P450
KGH48_19757-RA	OG0000011	-9	504	Coils	Coil	Coil	150	170	-	T	13-12-2021	-	-	-
KGH48_19757-RA	OG0000011	-9	504	SUPERFAMILY	SSF48264	Cytochrome P450	37	501	2.10E-116	T	13-12-2021	IPR036396	Cytochrome P450 superfamily	-
KGH48_19757-RA	OG0000011	-9	504	Pfam	PF00067	Cytochrome P450	37	496	4.20E-109	T	13-12-2021	IPR001128	Cytochrome P450	-
KGH48_19757-RA	OG0000011	-9	504	PRINTS	PR00463	E-class P450 group I signature	361	379	1.20E-70	T	13-12-2021	IPR002401	Cytochrome P450, E-class, group I	-
KGH48_19757-RA	OG0000011	-9	504	PRINTS	PR00463	E-class P450 group I signature	65	84	1.20E-70	T	13-12-2021	IPR002401	Cytochrome P450, E-class, group I	-
KGH48_19757-RA	OG0000011	-9	504	PRINTS	PR00463	E-class P450 group I signature	181	199	1.20E-70	T	13-12-2021	IPR002401	Cytochrome P450, E-class, group I	-
KGH48_19757-RA	OG0000011	-9	504	PRINTS	PR00463	E-class P450 group I signature	318	344	1.20E-70	T	13-12-2021	IPR002401	Cytochrome P450, E-class, group I	-
KGH48_19757-RA	OG0000011	-9	504	PRINTS	PR00463	E-class P450 group I signature	402	426	1.20E-70	T	13-12-2021	IPR002401	Cytochrome P450, E-class, group I	-
KGH48_19757-RA	OG0000011	-9	504	PRINTS	PR00463	E-class P450 group I signature	89	110	1.20E-70	T	13-12-2021	IPR002401	Cytochrome P450, E-class, group I	-
KGH48_19757-RA	OG0000011	-9	504	PRINTS	PR00463	E-class P450 group I signature	298	315	1.20E-70	T	13-12-2021	IPR002401	Cytochrome P450, E-class, group I	-
KGH48_19757-RA	OG0000011	-9	504	PRINTS	PR00463	E-class P450 group I signature	447	470	1.20E-70	T	13-12-2021	IPR002401	Cytochrome P450, E-class, group I	-
KGH48_19757-RA	OG0000011	-9	504	PRINTS	PR00463	E-class P450 group I signature	437	447	1.20E-70	T	13-12-2021	IPR002401	Cytochrome P450, E-class, group I	-
KGH48_18264-RA	OG0000011	-9	493	ProSitePatterns	PS00086	Cytochrome P450 cysteine heme-iron ligand signature.	428	437	-	T	13-12-2021	IPR017972	Cytochrome P450, conserved site	-
KGH48_18264-RA	OG0000011	-9	493	PRINTS	PR00463	E-class P450 group I signature	80	101	1.20E-51	T	13-12-2021	IPR002401	Cytochrome P450, E-class, group I	-
KGH48_18264-RA	OG0000011	-9	493	PRINTS	PR00463	E-class P450 group I signature	305	331	1.20E-51	T	13-12-2021	IPR002401	Cytochrome P450, E-class, group I	-
KGH48_18264-RA	OG0000011	-9	493	PRINTS	PR00463	E-class P450 group I signature	172	190	1.20E-51	T	13-12-2021	IPR002401	Cytochrome P450, E-class, group I	-
KGH48_18264-RA	OG0000011	-9	493	PRINTS	PR00463	E-class P450 group I signature	285	302	1.20E-51	T	13-12-2021	IPR002401	Cytochrome P450, E-class, group I	-
KGH48_18264-RA	OG0000011	-9	493	PRINTS	PR00463	E-class P450 group I signature	56	75	1.20E-51	T	13-12-2021	IPR002401	Cytochrome P450, E-class, group I	-
KGH48_18264-RA	OG0000011	-9	493	PRINTS	PR00463	E-class P450 group I signature	348	366	1.20E-51	T	13-12-2021	IPR002401	Cytochrome P450, E-class, group I	-
KGH48_18264-RA	OG0000011	-9	493	PRINTS	PR00463	E-class P450 group I signature	435	458	1.20E-51	T	13-12-2021	IPR002401	Cytochrome P450, E-class, group I	-
KGH48_18264-RA	OG0000011	-9	493	PRINTS	PR00463	E-class P450 group I signature	425	435	1.20E-51	T	13-12-2021	IPR002401	Cytochrome P450, E-class, group I
KGH48_18264-RA	OG0000011	-9	493	Gene3D	G3DSA:1.10.630.10	Cytochrome P450	21	491	2.00E-120	T	13-12-2021	IPR036396	Cytochrome P450 superfamily
KGH48_18264-RA	OG0000011	-9	493	PRINTS	PR00385	P450 superfamily signature	349	360	3.00E-10	T	13-12-2021	IPR001128	Cytochrome P450
KGH48_18264-RA	OG0000011	-9	493	PRINTS	PR00385	P450 superfamily signature	435	446	3.00E-10	T	13-12-2021	IPR001128	Cytochrome P450
KGH48_18264-RA	OG0000011	-9	493	PRINTS	PR00385	P450 superfamily signature	426	435	3.00E-10	T	13-12-2021	IPR001128	Cytochrome P450
KGH48_18264-RA	OG0000011	-9	493	PRINTS	PR00385	P450 superfamily signature	296	313	3.00E-10	T	13-12-2021	IPR001128	Cytochrome P450
KGH48_18264-RA	OG0000011	-9	493	Pfam	PF00067	Cytochrome P450	28	481	3.40E-96	T	13-12-2021	IPR001128	Cytochrome P450
KGH48_18264-RA	OG0000011	-9	493	PANTHER	PTHR24300	CYTOCHROME P450 508A4-RELATED	21	471	7.40E-117	T	13-12-2021	-	-
KGH48_18264-RA	OG0000011	-9	493	SUPERFAMILY	SSF48264	Cytochrome P450	28	489	7.99E-108	T	13-12-2021	IPR036396	Cytochrome P450 superfamily
KGH48_18817-RA	OG0000011	-9	494	PANTHER	PTHR24300	CYTOCHROME P450 508A4-RELATED	7	491	8.00E-121	T	13-12-2021	-	-
KGH48_18817-RA	OG0000011	-9	494	PANTHER	PTHR24300:SF281	CYTOCHROME P450 1A2-LIKE	7	491	8.00E-121	T	13-12-2021	-	-	-
KGH48_18817-RA	OG0000011	-9	494	Pfam	PF00067	Cytochrome P450	28	486	1.50E-104	T	13-12-2021	IPR001128	Cytochrome P450
KGH48_18817-RA	OG0000011	-9	494	PRINTS	PR00385	P450 superfamily signature	438	449	4.00E-15	T	13-12-2021	IPR001128	Cytochrome P450
KGH48_18817-RA	OG0000011	-9	494	PRINTS	PR00385	P450 superfamily signature	352	363	4.00E-15	T	13-12-2021	IPR001128	Cytochrome P450
KGH48_18817-RA	OG0000011	-9	494	PRINTS	PR00385	P450 superfamily signature	429	438	4.00E-15	T	13-12-2021	IPR001128	Cytochrome P450
KGH48_18817-RA	OG0000011	-9	494	PRINTS	PR00385	P450 superfamily signature	299	316	4.00E-15	T	13-12-2021	IPR001128	Cytochrome P450
KGH48_18817-RA	OG0000011	-9	494	PRINTS	PR00463	E-class P450 group I signature	288	305	5.10E-58	T	13-12-2021	IPR002401	Cytochrome P450, E-class, group I
KGH48_18817-RA	OG0000011	-9	494	PRINTS	PR00463	E-class P450 group I signature	56	75	5.10E-58	T	13-12-2021	IPR002401	Cytochrome P450, E-class, group I
KGH48_18817-RA	OG0000011	-9	494	PRINTS	PR00463	E-class P450 group I signature	172	190	5.10E-58	T	13-12-2021	IPR002401	Cytochrome P450, E-class, group I
KGH48_18817-RA	OG0000011	-9	494	PRINTS	PR00463	E-class P450 group I signature	438	461	5.10E-58	T	13-12-2021	IPR002401	Cytochrome P450, E-class, group I	-
KGH48_18817-RA	OG0000011	-9	494	PRINTS	PR00463	E-class P450 group I signature	80	101	5.10E-58	T	13-12-2021	IPR002401	Cytochrome P450, E-class, group I
KGH48_18817-RA	OG0000011	-9	494	PRINTS	PR00463	E-class P450 group I signature	308	334	5.10E-58	T	13-12-2021	IPR002401	Cytochrome P450, E-class, group I
KGH48_18817-RA	OG0000011	-9	494	PRINTS	PR00463	E-class P450 group I signature	428	438	5.10E-58	T	13-12-2021	IPR002401	Cytochrome P450, E-class, group I
KGH48_18817-RA	OG0000011	-9	494	PRINTS	PR00463	E-class P450 group I signature	351	369	5.10E-58	T	13-12-2021	IPR002401	Cytochrome P450, E-class, group I
KGH48_18817-RA	OG0000011	-9	494	ProSitePatterns	PS00086	Cytochrome P450 cysteine heme-iron ligand signature.	431	440	-	T	13-12-2021	IPR017972	Cytochrome P450, conserved site
KGH48_18817-RA	OG0000011	-9	494	Gene3D	G3DSA:1.10.630.10	Cytochrome P450	20	494	1.60E-122	T	13-12-2021	IPR036396	Cytochrome P450 superfamily
KGH48_18817-RA	OG0000011	-9	494	SUPERFAMILY	SSF48264	Cytochrome P450	28	492	3.54E-111	T	13-12-2021	IPR036396	Cytochrome P450 superfamily
KGH48_18816-RA	OG0000011	-9	494	SUPERFAMILY	SSF48264	Cytochrome P450	28	492	8.38E-112	T	13-12-2021	IPR036396	Cytochrome P450 superfamily	-
KGH48_18816-RA	OG0000011	-9	494	Gene3D	G3DSA:1.10.630.10	Cytochrome P450	20	493	7.60E-123	T	13-12-2021	IPR036396	Cytochrome P450 superfamily	-
KGH48_18816-RA	OG0000011	-9	494	Pfam	PF00067	Cytochrome P450	28	487	7.10E-104	T	13-12-2021	IPR001128	Cytochrome P450
KGH48_18816-RA	OG0000011	-9	494	PANTHER	PTHR24300	CYTOCHROME P450 508A4-RELATED	9	491	7.60E-122	T	13-12-2021	-	-	-
KGH48_18816-RA	OG0000011	-9	494	PRINTS	PR00463	E-class P450 group I signature	80	101	4.60E-59	T	13-12-2021	IPR002401	Cytochrome P450, E-class, group I
KGH48_18816-RA	OG0000011	-9	494	PRINTS	PR00463	E-class P450 group I signature	172	190	4.60E-59	T	13-12-2021	IPR002401	Cytochrome P450, E-class, group I
KGH48_18816-RA	OG0000011	-9	494	PRINTS	PR00463	E-class P450 group I signature	56	75	4.60E-59	T	13-12-2021	IPR002401	Cytochrome P450, E-class, group I
KGH48_18816-RA	OG0000011	-9	494	PRINTS	PR00463	E-class P450 group I signature	288	305	4.60E-59	T	13-12-2021	IPR002401	Cytochrome P450, E-class, group I
KGH48_18816-RA	OG0000011	-9	494	PRINTS	PR00463	E-class P450 group I signature	438	461	4.60E-59	T	13-12-2021	IPR002401	Cytochrome P450, E-class, group I
KGH48_18816-RA	OG0000011	-9	494	PRINTS	PR00463	E-class P450 group I signature	428	438	4.60E-59	T	13-12-2021	IPR002401	Cytochrome P450, E-class, group I	GO:0005525
KGH48_18816-RA	OG0000011	-9	494	PRINTS	PR00463	E-class P450 group I signature	351	369	4.60E-59	T	13-12-2021	IPR002401	Cytochrome P450, E-class, group I	-
KGH48_18816-RA	OG0000011	-9	494	PRINTS	PR00463	E-class P450 group I signature	308	334	4.60E-59	T	13-12-2021	IPR002401	Cytochrome P450, E-class, group I	-
KGH48_18816-RA	OG0000011	-9	494	PANTHER	PTHR24300:SF281	CYTOCHROME P450 1A2-LIKE	9	491	7.60E-122	T	13-12-2021	-	-	GO:0005525
KGH48_18816-RA	OG0000011	-9	494	ProSitePatterns	PS00086	Cytochrome P450 cysteine heme-iron ligand signature.	431	440	-	T	13-12-2021	IPR017972	Cytochrome P450, conserved site	-
KGH48_18816-RA	OG0000011	-9	494	PRINTS	PR00385	P450 superfamily signature	429	438	7.40E-14	T	13-12-2021	IPR001128	Cytochrome P450	-
KGH48_18816-RA	OG0000011	-9	494	PRINTS	PR00385	P450 superfamily signature	438	449	7.40E-14	T	13-12-2021	IPR001128	Cytochrome P450	-
KGH48_18816-RA	OG0000011	-9	494	PRINTS	PR00385	P450 superfamily signature	299	316	7.40E-14	T	13-12-2021	IPR001128	Cytochrome P450	GO:0005525
KGH48_18816-RA	OG0000011	-9	494	PRINTS	PR00385	P450 superfamily signature	352	363	7.40E-14	T	13-12-2021	IPR001128	Cytochrome P450	GO:0005525
KGH48_04265-RA	OG0000016	-8	415	Pfam	PF13365	Trypsin-like peptidase domain	221	372	4.70E-06	T	13-12-2021	-	-	-
KGH48_04265-RA	OG0000016	-8	415	MobiDBLite	mobidb-lite	consensus disorder prediction	38	69	-	T	13-12-2021	-	-
KGH48_04265-RA	OG0000016	-8	415	SUPERFAMILY	SSF50494	Trypsin-like serine proteases	195	373	1.89E-07	T	13-12-2021	IPR009003	Peptidase S1, PA clan
KGH48_27251-RA	OG0000016	-8	287	SUPERFAMILY	SSF50494	Trypsin-like serine proteases	105	257	9.49E-08	T	13-12-2021	IPR009003	Peptidase S1, PA clan	-
KGH48_11542-RA	OG0000016	-8	344	Coils	Coil	Coil	222	242	-	T	13-12-2021	-	-	-
KGH48_11542-RA	OG0000016	-8	344	SUPERFAMILY	SSF50494	Trypsin-like serine proteases	159	312	2.37E-05	T	13-12-2021	IPR009003	Peptidase S1, PA clan	GO:0005525
KGH48_25688-RA	OG0000016	-8	313	SUPERFAMILY	SSF50494	Trypsin-like serine proteases	92	271	2.98E-06	T	13-12-2021	IPR009003	Peptidase S1, PA clan
KGH48_04495-RA	OG0000016	-8	443	SUPERFAMILY	SSF144232	HIT/MYND zinc finger-like	35	78	5.06E-11	T	13-12-2021	-	-	-
KGH48_04495-RA	OG0000016	-8	443	Gene3D	G3DSA:6.10.140.2220	-	24	81	9.10E-11	T	13-12-2021	-	-	GO:0005525
KGH48_04495-RA	OG0000016	-8	443	Pfam	PF13365	Trypsin-like peptidase domain	228	408	4.40E-06	T	13-12-2021	-	-	GO:0005525
KGH48_04495-RA	OG0000016	-8	443	ProSiteProfiles	PS50865	Zinc finger MYND-type profile.	39	77	12.129836	T	13-12-2021	IPR002893	Zinc finger, MYND-type	GO:0005525
KGH48_04495-RA	OG0000016	-8	443	Pfam	PF01753	MYND finger	39	77	2.30E-06	T	13-12-2021	IPR002893	Zinc finger, MYND-type	-
KGH48_04495-RA	OG0000016	-8	443	ProSitePatterns	PS01360	Zinc finger MYND-type signature.	39	77	-	T	13-12-2021	IPR002893	Zinc finger, MYND-type	-
KGH48_04495-RA	OG0000016	-8	443	SUPERFAMILY	SSF50494	Trypsin-like serine proteases	232	413	2.95E-08	T	13-12-2021	IPR009003	Peptidase S1, PA clan	-
KGH48_19283-RA	OG0000016	-8	130	Gene3D	G3DSA:2.40.10.10	-	16	126	1.00E-05	T	13-12-2021	IPR043504	Peptidase S1, PA clan, chymotrypsin-like fold
KGH48_19283-RA	OG0000016	-8	130	SUPERFAMILY	SSF50494	Trypsin-like serine proteases	44	97	5.25E-06	T	13-12-2021	IPR009003	Peptidase S1, PA clan	GO:0005525
KGH48_21369-RA	OG0000016	-8	313	SUPERFAMILY	SSF50494	Trypsin-like serine proteases	130	291	1.17E-06	T	13-12-2021	IPR009003	Peptidase S1, PA clan	-
KGH48_03723-RA	OG0000016	-8	470	MobiDBLite	mobidb-lite	consensus disorder prediction	356	371	-	T	13-12-2021	-	-
KGH48_03723-RA	OG0000016	-8	470	MobiDBLite	mobidb-lite	consensus disorder prediction	356	416	-	T	13-12-2021	-	-	-
KGH48_03723-RA	OG0000016	-8	470	SUPERFAMILY	SSF50494	Trypsin-like serine proteases	198	440	5.71E-07	T	13-12-2021	IPR009003	Peptidase S1, PA clan
KGH48_03723-RA	OG0000016	-8	470	MobiDBLite	mobidb-lite	consensus disorder prediction	389	404	-	T	13-12-2021	-	-
KGH48_22144-RA	OG0000016	-8	319	SUPERFAMILY	SSF50494	Trypsin-like serine proteases	119	275	2.43E-05	T	13-12-2021	IPR009003	Peptidase S1, PA clan
KGH48_25502-RA	OG0000016	-8	327	SUPERFAMILY	SSF50494	Trypsin-like serine proteases	149	300	1.66E-08	T	13-12-2021	IPR009003	Peptidase S1, PA clan
KGH48_16597-RA	OG0000022	-6	1088	Pfam	PF00076	RNA recognition motif. (a.k.a. RRM, RBD, or RNP domain)	1011	1080	2.20E-09	T	13-12-2021	IPR000504	RNA recognition motif domain
KGH48_16597-RA	OG0000022	-6	1088	MobiDBLite	mobidb-lite	consensus disorder prediction	497	515	-	T	13-12-2021	-	-	GO:0016540
KGH48_16597-RA	OG0000022	-6	1088	MobiDBLite	mobidb-lite	consensus disorder prediction	309	330	-	T	13-12-2021	-	-	GO:0016539
KGH48_16597-RA	OG0000022	-6	1088	MobiDBLite	mobidb-lite	consensus disorder prediction	566	594	-	T	13-12-2021	-	-	-
KGH48_16597-RA	OG0000022	-6	1088	MobiDBLite	mobidb-lite	consensus disorder prediction	884	924	-	T	13-12-2021	-	-
KGH48_16597-RA	OG0000022	-6	1088	SMART	SM00360	rrm1_1	1009	1082	6.10E-12	T	13-12-2021	IPR000504	RNA recognition motif domain	-
KGH48_16597-RA	OG0000022	-6	1088	MobiDBLite	mobidb-lite	consensus disorder prediction	141	191	-	T	13-12-2021	-	-	-
KGH48_16597-RA	OG0000022	-6	1088	MobiDBLite	mobidb-lite	consensus disorder prediction	700	723	-	T	13-12-2021	-	-	GO:0005525
KGH48_16597-RA	OG0000022	-6	1088	MobiDBLite	mobidb-lite	consensus disorder prediction	734	753	-	T	13-12-2021	-	-	-
KGH48_16597-RA	OG0000022	-6	1088	Coils	Coil	Coil	563	591	-	T	13-12-2021	-	-	-
KGH48_16597-RA	OG0000022	-6	1088	ProSiteProfiles	PS50102	Eukaryotic RNA Recognition Motif (RRM) profile.	1008	1086	13.140219	T	13-12-2021	IPR000504	RNA recognition motif domain	GO:0005525
KGH48_16597-RA	OG0000022	-6	1088	MobiDBLite	mobidb-lite	consensus disorder prediction	799	837	-	T	13-12-2021	-	-
KGH48_16597-RA	OG0000022	-6	1088	MobiDBLite	mobidb-lite	consensus disorder prediction	700	719	-	T	13-12-2021	-	-
KGH48_16597-RA	OG0000022	-6	1088	CDD	cd00590	RRM_SF	1010	1082	5.16E-12	T	13-12-2021	-	-
KGH48_16597-RA	OG0000022	-6	1088	Coils	Coil	Coil	269	289	-	T	13-12-2021	-	-
KGH48_16597-RA	OG0000022	-6	1088	MobiDBLite	mobidb-lite	consensus disorder prediction	142	168	-	T	13-12-2021	-	-	GO:0005525
KGH48_16597-RA	OG0000022	-6	1088	Gene3D	G3DSA:3.30.70.330	-	929	1083	2.70E-14	T	13-12-2021	IPR012677	Nucleotide-binding alpha-beta plait domain superfamily	GO:0005525
KGH48_16597-RA	OG0000022	-6	1088	MobiDBLite	mobidb-lite	consensus disorder prediction	734	751	-	T	13-12-2021	-	-	-
KGH48_16597-RA	OG0000022	-6	1088	MobiDBLite	mobidb-lite	consensus disorder prediction	418	446	-	T	13-12-2021	-	-	-
KGH48_16597-RA	OG0000022	-6	1088	MobiDBLite	mobidb-lite	consensus disorder prediction	566	593	-	T	13-12-2021	-	-	-
KGH48_16597-RA	OG0000022	-6	1088	MobiDBLite	mobidb-lite	consensus disorder prediction	366	470	-	T	13-12-2021	-	-	-
KGH48_16597-RA	OG0000022	-6	1088	MobiDBLite	mobidb-lite	consensus disorder prediction	880	924	-	T	13-12-2021	-	-	-
KGH48_16597-RA	OG0000022	-6	1088	MobiDBLite	mobidb-lite	consensus disorder prediction	366	392	-	T	13-12-2021	-	-	GO:0005525
KGH48_16597-RA	OG0000022	-6	1088	MobiDBLite	mobidb-lite	consensus disorder prediction	495	515	-	T	13-12-2021	-	-
KGH48_16597-RA	OG0000022	-6	1088	MobiDBLite	mobidb-lite	consensus disorder prediction	799	834	-	T	13-12-2021	-	-	-
KGH48_16597-RA	OG0000022	-6	1088	SUPERFAMILY	SSF54928	RNA-binding domain, RBD	1002	1083	1.61E-16	T	13-12-2021	IPR035979	RNA-binding domain superfamily	-
KGH48_17568-RA	OG0000024	-6	103	Pfam	PF01531	Glycosyl transferase family 11	8	101	4.00E-16	T	13-12-2021	IPR002516	Glycosyl transferase, family 11	GO:0005525
KGH48_17568-RA	OG0000024	-6	103	PANTHER	PTHR11927	GALACTOSIDE 2-L-FUCOSYLTRANSFERASE	2	101	8.90E-28	T	13-12-2021	IPR002516	Glycosyl transferase, family 11
KGH48_20116-RA	OG0000024	-6	104	PANTHER	PTHR11927	GALACTOSIDE 2-L-FUCOSYLTRANSFERASE	2	102	1.10E-23	T	13-12-2021	IPR002516	Glycosyl transferase, family 11
KGH48_20116-RA	OG0000024	-6	104	Pfam	PF01531	Glycosyl transferase family 11	4	102	8.10E-16	T	13-12-2021	IPR002516	Glycosyl transferase, family 11
KGH48_25065-RA	OG0000024	-6	194	PANTHER	PTHR11927	GALACTOSIDE 2-L-FUCOSYLTRANSFERASE	5	192	2.00E-54	T	13-12-2021	IPR002516	Glycosyl transferase, family 11
KGH48_25065-RA	OG0000024	-6	194	CDD	cd11301	Fut1_Fut2_like	10	166	1.31E-33	T	13-12-2021	-	-
KGH48_25065-RA	OG0000024	-6	194	Pfam	PF01531	Glycosyl transferase family 11	3	192	4.00E-32	T	13-12-2021	IPR002516	Glycosyl transferase, family 11	-
KGH48_14749-RA	OG0000024	-6	103	Pfam	PF01531	Glycosyl transferase family 11	9	99	4.80E-17	T	13-12-2021	IPR002516	Glycosyl transferase, family 11
KGH48_14749-RA	OG0000024	-6	103	PANTHER	PTHR11927	GALACTOSIDE 2-L-FUCOSYLTRANSFERASE	8	100	1.10E-25	T	13-12-2021	IPR002516	Glycosyl transferase, family 11
KGH48_13483-RA	OG0000024	-6	252	CDD	cd11301	Fut1_Fut2_like	1	238	3.10E-46	T	13-12-2021	-	-
KGH48_13483-RA	OG0000024	-6	252	PANTHER	PTHR11927	GALACTOSIDE 2-L-FUCOSYLTRANSFERASE	2	250	2.70E-64	T	13-12-2021	IPR002516	Glycosyl transferase, family 11	GO:0005525
KGH48_13483-RA	OG0000024	-6	252	Pfam	PF01531	Glycosyl transferase family 11	3	249	9.90E-37	T	13-12-2021	IPR002516	Glycosyl transferase, family 11	GO:0005525
KGH48_24505-RA	OG0000024	-6	192	Pfam	PF01531	Glycosyl transferase family 11	3	190	5.40E-31	T	13-12-2021	IPR002516	Glycosyl transferase, family 11	-
KGH48_24505-RA	OG0000024	-6	192	PANTHER	PTHR11927	GALACTOSIDE 2-L-FUCOSYLTRANSFERASE	5	190	3.20E-52	T	13-12-2021	IPR002516	Glycosyl transferase, family 11	-
KGH48_24505-RA	OG0000024	-6	192	CDD	cd11301	Fut1_Fut2_like	10	180	2.41E-34	T	13-12-2021	-	-
KGH48_23357-RA	OG0000024	-6	185	CDD	cd11301	Fut1_Fut2_like	13	174	1.55E-31	T	13-12-2021	-	-	-
KGH48_23357-RA	OG0000024	-6	185	PANTHER	PTHR11927	GALACTOSIDE 2-L-FUCOSYLTRANSFERASE	8	183	1.30E-46	T	13-12-2021	IPR002516	Glycosyl transferase, family 11
KGH48_23357-RA	OG0000024	-6	185	Pfam	PF01531	Glycosyl transferase family 11	5	156	1.80E-25	T	13-12-2021	IPR002516	Glycosyl transferase, family 11	GO:0005525
KGH48_13484-RA	OG0000024	-6	103	Pfam	PF01531	Glycosyl transferase family 11	4	73	3.70E-13	T	13-12-2021	IPR002516	Glycosyl transferase, family 11	GO:0005525
KGH48_13484-RA	OG0000024	-6	103	PANTHER	PTHR11927:SF10	L-FUCOSYLTRANSFERASE	3	101	8.90E-23	T	13-12-2021	-	-	-
KGH48_13484-RA	OG0000024	-6	103	PANTHER	PTHR11927	GALACTOSIDE 2-L-FUCOSYLTRANSFERASE	3	101	8.90E-23	T	13-12-2021	IPR002516	Glycosyl transferase, family 11	-
KGH48_04408-RA	OG0000083	-6	133	Gene3D	G3DSA:1.10.10.10	-	2	93	6.10E-06	T	13-12-2021	IPR036388	Winged helix-like DNA-binding domain superfamily	-
KGH48_04408-RA	OG0000083	-6	133	SUPERFAMILY	SSF46785	Winged helix DNA-binding domain	9	83	7.42E-06	T	13-12-2021	IPR036390	Winged helix DNA-binding domain superfamily
KGH48_04408-RA	OG0000083	-6	133	PANTHER	PTHR45128	METHYLTRANSFERASE TYPE 11	4	123	6.00E-16	T	13-12-2021	-	-	-
KGH48_26033-RA	OG0000100	-5	207	PANTHER	PTHR23304	SPOT2-RELATED	89	201	3.60E-30	T	13-12-2021	-	-	-
KGH48_26033-RA	OG0000100	-5	207	Pfam	PF00858	Amiloride-sensitive sodium channel	1	85	3.70E-21	T	13-12-2021	IPR001873	Epithelial sodium channel
KGH48_26033-RA	OG0000100	-5	207	PANTHER	PTHR23304:SF159	-	89	201	3.60E-30	T	13-12-2021	-	-	GO:0005525
KGH48_09227-RA	OG0000100	-5	220	Pfam	PF00858	Amiloride-sensitive sodium channel	13	195	6.40E-37	T	13-12-2021	IPR001873	Epithelial sodium channel	GO:0005525
KGH48_09227-RA	OG0000100	-5	220	Gene3D	G3DSA:1.10.287.770	-	141	201	1.80E-16	T	13-12-2021	-	-	GO:0005525
KGH48_09227-RA	OG0000100	-5	220	PRINTS	PR01078	Amiloride-sensitive sodium channel alpha-subunit signature	19	30	1.70E-18	T	13-12-2021	IPR001873	Epithelial sodium channel	-
KGH48_09227-RA	OG0000100	-5	220	PRINTS	PR01078	Amiloride-sensitive sodium channel alpha-subunit signature	161	175	1.70E-18	T	13-12-2021	IPR001873	Epithelial sodium channel	-
KGH48_09227-RA	OG0000100	-5	220	PRINTS	PR01078	Amiloride-sensitive sodium channel alpha-subunit signature	175	191	1.70E-18	T	13-12-2021	IPR001873	Epithelial sodium channel
KGH48_09227-RA	OG0000100	-5	220	PRINTS	PR01078	Amiloride-sensitive sodium channel alpha-subunit signature	141	161	1.70E-18	T	13-12-2021	IPR001873	Epithelial sodium channel	-
KGH48_09227-RA	OG0000100	-5	220	PRINTS	PR01078	Amiloride-sensitive sodium channel alpha-subunit signature	97	117	1.70E-18	T	13-12-2021	IPR001873	Epithelial sodium channel	GO:0005525
KGH48_09227-RA	OG0000100	-5	220	PANTHER	PTHR11690:SF248	DEGENERIN-LIKE PROTEIN UNC-105	15	199	2.00E-28	T	13-12-2021	-	-
KGH48_09227-RA	OG0000100	-5	220	PANTHER	PTHR11690	AMILORIDE-SENSITIVE SODIUM CHANNEL-RELATED	15	199	2.00E-28	T	13-12-2021	IPR001873	Epithelial sodium channel
KGH48_20405-RA	OG0000075	-4	203	SUPERFAMILY	SSF56801	Acetyl-CoA synthetase-like	8	167	2.09E-34	T	13-12-2021	-	-
KGH48_20405-RA	OG0000075	-4	203	Gene3D	G3DSA:3.40.50.12780	-	4	96	8.60E-21	T	13-12-2021	IPR042099	ANL, N-terminal domain	GO:0005525
KGH48_20405-RA	OG0000075	-4	203	PANTHER	PTHR24096	LONG-CHAIN-FATTY-ACID--COA LIGASE	9	162	5.50E-24	T	13-12-2021	-	-	-
KGH48_20405-RA	OG0000075	-4	203	Pfam	PF00501	AMP-binding enzyme	10	98	4.00E-14	T	13-12-2021	IPR000873	AMP-dependent synthetase/ligase	-
KGH48_20405-RA	OG0000075	-4	203	Pfam	PF13193	AMP-binding enzyme C-terminal domain	111	162	5.70E-06	T	13-12-2021	IPR025110	AMP-binding enzyme, C-terminal domain	GO:0005525
KGH48_20405-RA	OG0000075	-4	203	PANTHER	PTHR24096:SF353	GH16244P-RELATED	9	162	5.50E-24	T	13-12-2021	-	-
KGH48_20405-RA	OG0000075	-4	203	Gene3D	G3DSA:3.30.300.30	-	97	196	6.40E-12	T	13-12-2021	-	-
KGH48_13596-RA	OG0000075	-4	134	Pfam	PF13193	AMP-binding enzyme C-terminal domain	36	85	7.10E-08	T	13-12-2021	IPR025110	AMP-binding enzyme, C-terminal domain	-
KGH48_13596-RA	OG0000075	-4	134	PANTHER	PTHR43767:SF1	ACYL--COA LIGASE YDAB-RELATED	3	89	2.30E-12	T	13-12-2021	-	-	-
KGH48_13596-RA	OG0000075	-4	134	PANTHER	PTHR43767	LONG-CHAIN-FATTY-ACID--COA LIGASE	3	89	2.30E-12	T	13-12-2021	-	-	GO:0005525
KGH48_13596-RA	OG0000075	-4	134	SUPERFAMILY	SSF56801	Acetyl-CoA synthetase-like	3	88	2.62E-18	T	13-12-2021	-	-	-
KGH48_13596-RA	OG0000075	-4	134	Gene3D	G3DSA:3.30.300.30	-	19	108	1.80E-12	T	13-12-2021	-	-
KGH48_17233-RA	OG0000187	-4	345	SUPERFAMILY	SSF53335	S-adenosyl-L-methionine-dependent methyltransferases	174	312	8.97E-07	T	13-12-2021	IPR029063	S-adenosyl-L-methionine-dependent methyltransferase	-
KGH48_17233-RA	OG0000187	-4	345	PANTHER	PTHR32026	METHYLTRANSFERASE-LIKE PROTEIN 24	98	325	1.80E-52	T	13-12-2021	IPR026913	Methyltransferase-like protein 24	GO:0005525
KGH48_17233-RA	OG0000187	-4	345	Pfam	PF13383	Methyltransferase domain	114	287	8.50E-23	T	13-12-2021	IPR025714	Methyltransferase domain
KGH48_17233-RA	OG0000187	-4	345	Gene3D	G3DSA:3.40.50.150	Vaccinia Virus protein VP39	150	306	3.00E-06	T	13-12-2021	-	-	-
KGH48_17233-RA	OG0000187	-4	345	PANTHER	PTHR32026:SF10	METHYLTRANSFERASE-LIKE PROTEIN 24	98	325	1.80E-52	T	13-12-2021	-	-	GO:0005525
KGH48_09805-RA	OG0000309	-4	379	PRINTS	PR00237	Rhodopsin-like GPCR superfamily signature	46	70	3.90E-05	T	13-12-2021	IPR000276	G protein-coupled receptor, rhodopsin-like	-
KGH48_09805-RA	OG0000309	-4	379	PRINTS	PR00237	Rhodopsin-like GPCR superfamily signature	78	99	3.90E-05	T	13-12-2021	IPR000276	G protein-coupled receptor, rhodopsin-like
KGH48_09805-RA	OG0000309	-4	379	PRINTS	PR00237	Rhodopsin-like GPCR superfamily signature	275	299	3.90E-05	T	13-12-2021	IPR000276	G protein-coupled receptor, rhodopsin-like	GO:0016539
KGH48_09805-RA	OG0000309	-4	379	PRINTS	PR00237	Rhodopsin-like GPCR superfamily signature	128	150	3.90E-05	T	13-12-2021	IPR000276	G protein-coupled receptor, rhodopsin-like
KGH48_09805-RA	OG0000309	-4	379	PRINTS	PR00237	Rhodopsin-like GPCR superfamily signature	320	346	3.90E-05	T	13-12-2021	IPR000276	G protein-coupled receptor, rhodopsin-like
KGH48_09805-RA	OG0000309	-4	379	Gene3D	G3DSA:1.20.1070.10	-	37	359	7.70E-36	T	13-12-2021	-	-	GO:0016540
KGH48_09805-RA	OG0000309	-4	379	ProSitePatterns	PS00237	G-protein coupled receptors family 1 signature.	134	150	-	T	13-12-2021	IPR000276	G protein-coupled receptor, rhodopsin-like	-
KGH48_09805-RA	OG0000309	-4	379	PANTHER	PTHR24243	G-PROTEIN COUPLED RECEPTOR	34	375	2.50E-22	T	13-12-2021	-	-	-
KGH48_09805-RA	OG0000309	-4	379	Pfam	PF10324	Serpentine type 7TM GPCR chemoreceptor Srw	50	354	6.70E-12	T	13-12-2021	IPR019427	7TM GPCR, serpentine receptor class w (Srw)
KGH48_09805-RA	OG0000309	-4	379	ProSiteProfiles	PS50262	G-protein coupled receptors family 1 profile.	61	338	15.757626	T	13-12-2021	IPR017452	GPCR, rhodopsin-like, 7TM	-
KGH48_09805-RA	OG0000309	-4	379	SUPERFAMILY	SSF81321	Family A G protein-coupled receptor-like	48	369	2.56E-27	T	13-12-2021	-	-	GO:0005525
KGH48_17226-RA	OG0000584	3	168	PANTHER	PTHR11066:SF34	ACYL-COENZYME A THIOESTERASE 8	26	160	4.50E-30	T	13-12-2021	-	-	-
KGH48_17226-RA	OG0000584	3	168	Gene3D	G3DSA:3.10.129.10	Hotdog Thioesterase	14	162	1.70E-42	T	13-12-2021	-	-
KGH48_17226-RA	OG0000584	3	168	PANTHER	PTHR11066	ACYL-COA THIOESTERASE	26	160	4.50E-30	T	13-12-2021	IPR003703	Acyl-CoA thioesterase	GO:0005525
KGH48_17226-RA	OG0000584	3	168	CDD	cd03444	Thioesterase_II_repeat1	53	159	4.36E-35	T	13-12-2021	-	-
KGH48_17226-RA	OG0000584	3	168	Pfam	PF13622	Thioesterase-like superfamily	50	159	6.60E-24	T	13-12-2021	-	-
KGH48_17226-RA	OG0000584	3	168	SUPERFAMILY	SSF54637	Thioesterase/thiol ester dehydrase-isomerase	31	160	4.57E-34	T	13-12-2021	IPR029069	HotDog domain superfamily
KGH48_02598-RA	OG0000584	3	272	CDD	cd03445	Thioesterase_II_repeat2	1	66	3.39E-18	T	13-12-2021	-	-
KGH48_02598-RA	OG0000584	3	272	PANTHER	PTHR11066:SF34	ACYL-COENZYME A THIOESTERASE 8	2	264	1.80E-51	T	13-12-2021	-	-	-
KGH48_02598-RA	OG0000584	3	272	PANTHER	PTHR11066	ACYL-COA THIOESTERASE	2	264	1.80E-51	T	13-12-2021	IPR003703	Acyl-CoA thioesterase
KGH48_02598-RA	OG0000584	3	272	Pfam	PF13622	Thioesterase-like superfamily	1	222	8.60E-26	T	13-12-2021	-	-	GO:0005525
KGH48_02598-RA	OG0000584	3	272	SUPERFAMILY	SSF54637	Thioesterase/thiol ester dehydrase-isomerase	2	66	9.94E-11	T	13-12-2021	IPR029069	HotDog domain superfamily	-
KGH48_02598-RA	OG0000584	3	272	CDD	cd03444	Thioesterase_II_repeat1	140	263	1.11E-26	T	13-12-2021	-	-
KGH48_02598-RA	OG0000584	3	272	SUPERFAMILY	SSF54637	Thioesterase/thiol ester dehydrase-isomerase	74	264	5.82E-31	T	13-12-2021	IPR029069	HotDog domain superfamily
KGH48_02598-RA	OG0000584	3	272	Gene3D	G3DSA:2.40.160.210	-	1	267	2.70E-61	T	13-12-2021	IPR042171	Acyl-CoA thioesterase, double hotdog domain
KGH48_02597-RA	OG0000584	3	335	SUPERFAMILY	SSF54637	Thioesterase/thiol ester dehydrase-isomerase	42	148	2.51E-32	T	13-12-2021	IPR029069	HotDog domain superfamily	-
KGH48_02597-RA	OG0000584	3	335	PANTHER	PTHR11066:SF34	ACYL-COENZYME A THIOESTERASE 8	29	327	4.90E-84	T	13-12-2021	-	-	GO:0005525
KGH48_02597-RA	OG0000584	3	335	CDD	cd03445	Thioesterase_II_repeat2	54	146	2.81E-40	T	13-12-2021	-	-
KGH48_02597-RA	OG0000584	3	335	PANTHER	PTHR11066	ACYL-COA THIOESTERASE	29	327	4.90E-84	T	13-12-2021	IPR003703	Acyl-CoA thioesterase	GO:0005525
KGH48_02597-RA	OG0000584	3	335	Pfam	PF13622	Thioesterase-like superfamily	61	326	7.10E-53	T	13-12-2021	-	-	-
KGH48_02597-RA	OG0000584	3	335	SUPERFAMILY	SSF54637	Thioesterase/thiol ester dehydrase-isomerase	154	327	4.27E-38	T	13-12-2021	IPR029069	HotDog domain superfamily
KGH48_02597-RA	OG0000584	3	335	CDD	cd03444	Thioesterase_II_repeat1	220	326	4.10E-34	T	13-12-2021	-	-
KGH48_02597-RA	OG0000584	3	335	Gene3D	G3DSA:2.40.160.210	-	41	330	1.20E-92	T	13-12-2021	IPR042171	Acyl-CoA thioesterase, double hotdog domain	-
KGH48_05963-RA	OG0000584	3	556	SUPERFAMILY	SSF54637	Thioesterase/thiol ester dehydrase-isomerase	380	549	6.83E-36	T	13-12-2021	IPR029069	HotDog domain superfamily	GO:0005525
KGH48_05963-RA	OG0000584	3	556	Pfam	PF13622	Thioesterase-like superfamily	424	547	1.00E-23	T	13-12-2021	-	-	-
KGH48_05963-RA	OG0000584	3	556	Pfam	PF13622	Thioesterase-like superfamily	1	80	3.80E-17	T	13-12-2021	-	-	GO:0005525
KGH48_05963-RA	OG0000584	3	556	PANTHER	PTHR11066:SF34	ACYL-COENZYME A THIOESTERASE 8	381	548	5.30E-60	T	13-12-2021	-	-	-
KGH48_05963-RA	OG0000584	3	556	PANTHER	PTHR11066:SF34	ACYL-COENZYME A THIOESTERASE 8	1	86	5.30E-60	T	13-12-2021	-	-	-
KGH48_05963-RA	OG0000584	3	556	SUPERFAMILY	SSF54637	Thioesterase/thiol ester dehydrase-isomerase	2	74	1.29E-21	T	13-12-2021	IPR029069	HotDog domain superfamily	GO:0005525
KGH48_05963-RA	OG0000584	3	556	CDD	cd03445	Thioesterase_II_repeat2	1	72	2.93E-27	T	13-12-2021	-	-	GO:0005525
KGH48_05963-RA	OG0000584	3	556	PANTHER	PTHR11066	ACYL-COA THIOESTERASE	381	548	5.30E-60	T	13-12-2021	IPR003703	Acyl-CoA thioesterase	-
KGH48_05963-RA	OG0000584	3	556	PANTHER	PTHR11066	ACYL-COA THIOESTERASE	1	86	5.30E-60	T	13-12-2021	IPR003703	Acyl-CoA thioesterase
KGH48_05963-RA	OG0000584	3	556	Gene3D	G3DSA:2.40.160.210	-	1	98	2.80E-28	T	13-12-2021	IPR042171	Acyl-CoA thioesterase, double hotdog domain	-
KGH48_05963-RA	OG0000584	3	556	Gene3D	G3DSA:2.40.160.210	-	362	552	4.30E-42	T	13-12-2021	IPR042171	Acyl-CoA thioesterase, double hotdog domain	-
KGH48_05963-RA	OG0000584	3	556	CDD	cd03444	Thioesterase_II_repeat1	441	547	1.76E-33	T	13-12-2021	-	-	GO:0005525
KGH48_17225-RA	OG0000584	3	236	PANTHER	PTHR11066	ACYL-COA THIOESTERASE	1	228	7.60E-46	T	13-12-2021	IPR003703	Acyl-CoA thioesterase
KGH48_17225-RA	OG0000584	3	236	CDD	cd03444	Thioesterase_II_repeat1	121	227	3.24E-31	T	13-12-2021	-	-	GO:0007267|GO:0007275
KGH48_17225-RA	OG0000584	3	236	PANTHER	PTHR11066:SF34	ACYL-COENZYME A THIOESTERASE 8	1	228	7.60E-46	T	13-12-2021	-	-	GO:0007267|GO:0007275
KGH48_17225-RA	OG0000584	3	236	CDD	cd03445	Thioesterase_II_repeat2	1	62	9.07E-18	T	13-12-2021	-	-	GO:0007267|GO:0007275
KGH48_17225-RA	OG0000584	3	236	Gene3D	G3DSA:3.10.129.10	Hotdog Thioesterase	1	64	2.40E-15	T	13-12-2021	-	-	GO:0007267|GO:0007275
KGH48_17225-RA	OG0000584	3	236	Pfam	PF13622	Thioesterase-like superfamily	2	227	2.80E-34	T	13-12-2021	-	-	-
KGH48_17225-RA	OG0000584	3	236	SUPERFAMILY	SSF54637	Thioesterase/thiol ester dehydrase-isomerase	2	62	9.64E-14	T	13-12-2021	IPR029069	HotDog domain superfamily	-
KGH48_17225-RA	OG0000584	3	236	SUPERFAMILY	SSF54637	Thioesterase/thiol ester dehydrase-isomerase	59	228	5.65E-35	T	13-12-2021	IPR029069	HotDog domain superfamily	-
KGH48_17225-RA	OG0000584	3	236	Gene3D	G3DSA:3.10.129.10	Hotdog Thioesterase	81	230	3.30E-40	T	13-12-2021	-	-
KGH48_20474-RA	OG0000675	3	624	Gene3D	G3DSA:1.10.1280.10	-	93	365	6.00E-53	T	13-12-2021	IPR008922	Uncharacterised domain, di-copper centre
KGH48_20474-RA	OG0000675	3	624	PANTHER	PTHR11474	TYROSINASE FAMILY MEMBER	95	384	3.70E-64	T	13-12-2021	-	-	GO:0016540
KGH48_20474-RA	OG0000675	3	624	SUPERFAMILY	SSF48056	Di-copper centre-containing domain	93	334	2.35E-51	T	13-12-2021	IPR008922	Uncharacterised domain, di-copper centre	-
KGH48_20474-RA	OG0000675	3	624	Pfam	PF00264	Common central domain of tyrosinase	257	304	7.90E-13	T	13-12-2021	IPR002227	Tyrosinase copper-binding domain	GO:0016539
KGH48_20474-RA	OG0000675	3	624	Pfam	PF00264	Common central domain of tyrosinase	127	228	8.10E-16	T	13-12-2021	IPR002227	Tyrosinase copper-binding domain
KGH48_20474-RA	OG0000675	3	624	PANTHER	PTHR11474:SF21	TYROSINASE	95	384	3.70E-64	T	13-12-2021	IPR015559	Tyrosinase-like
KGH48_20474-RA	OG0000675	3	624	PRINTS	PR00092	Tyrosinase copper-binding domain signature	174	179	1.10E-10	T	13-12-2021	IPR002227	Tyrosinase copper-binding domain
KGH48_20474-RA	OG0000675	3	624	PRINTS	PR00092	Tyrosinase copper-binding domain signature	265	276	1.10E-10	T	13-12-2021	IPR002227	Tyrosinase copper-binding domain	-
KGH48_20474-RA	OG0000675	3	624	PRINTS	PR00092	Tyrosinase copper-binding domain signature	145	162	1.10E-10	T	13-12-2021	IPR002227	Tyrosinase copper-binding domain	GO:0005525
KGH48_20474-RA	OG0000675	3	624	PRINTS	PR00092	Tyrosinase copper-binding domain signature	285	303	1.10E-10	T	13-12-2021	IPR002227	Tyrosinase copper-binding domain	GO:0005525
KGH48_20474-RA	OG0000675	3	624	ProSitePatterns	PS00498	Tyrosinase and hemocyanins CuB-binding region signature.	286	297	-	T	13-12-2021	IPR002227	Tyrosinase copper-binding domain	-
KGH48_21415-RA	OG0000675	3	551	Gene3D	G3DSA:1.10.1280.10	-	3	139	1.30E-17	T	13-12-2021	IPR008922	Uncharacterised domain, di-copper centre	GO:0005525
KGH48_21415-RA	OG0000675	3	551	SUPERFAMILY	SSF48056	Di-copper centre-containing domain	8	86	1.31E-17	T	13-12-2021	IPR008922	Uncharacterised domain, di-copper centre
KGH48_21415-RA	OG0000675	3	551	ProSitePatterns	PS00498	Tyrosinase and hemocyanins CuB-binding region signature.	54	65	-	T	13-12-2021	IPR002227	Tyrosinase copper-binding domain	-
KGH48_21415-RA	OG0000675	3	551	Pfam	PF00264	Common central domain of tyrosinase	13	72	7.10E-14	T	13-12-2021	IPR002227	Tyrosinase copper-binding domain	-
KGH48_21415-RA	OG0000675	3	551	PANTHER	PTHR11474:SF73	TYROSINASE-LIKE PROTEIN TYR-1-RELATED	29	145	1.20E-18	T	13-12-2021	-	-
KGH48_21415-RA	OG0000675	3	551	SUPERFAMILY	SSF57625	Invertebrate chitin-binding proteins	452	498	7.06E-06	T	13-12-2021	IPR036508	Chitin binding domain superfamily	GO:0005525
KGH48_21415-RA	OG0000675	3	551	PANTHER	PTHR11474	TYROSINASE FAMILY MEMBER	29	145	1.20E-18	T	13-12-2021	-	-	GO:0005525
KGH48_21241-RA	OG0000675	3	587	Gene3D	G3DSA:1.10.1280.10	-	1	224	3.10E-46	T	13-12-2021	IPR008922	Uncharacterised domain, di-copper centre
KGH48_21241-RA	OG0000675	3	587	SUPERFAMILY	SSF48056	Di-copper centre-containing domain	3	180	4.32E-40	T	13-12-2021	IPR008922	Uncharacterised domain, di-copper centre	-
KGH48_21241-RA	OG0000675	3	587	PANTHER	PTHR11474:SF21	TYROSINASE	4	242	3.20E-49	T	13-12-2021	IPR015559	Tyrosinase-like	-
KGH48_21241-RA	OG0000675	3	587	Pfam	PF00264	Common central domain of tyrosinase	4	164	2.30E-28	T	13-12-2021	IPR002227	Tyrosinase copper-binding domain	GO:0005525
KGH48_21241-RA	OG0000675	3	587	ProSitePatterns	PS00498	Tyrosinase and hemocyanins CuB-binding region signature.	146	157	-	T	13-12-2021	IPR002227	Tyrosinase copper-binding domain	GO:0005525
KGH48_21241-RA	OG0000675	3	587	PRINTS	PR00092	Tyrosinase copper-binding domain signature	125	136	6.90E-11	T	13-12-2021	IPR002227	Tyrosinase copper-binding domain	-
KGH48_21241-RA	OG0000675	3	587	PRINTS	PR00092	Tyrosinase copper-binding domain signature	34	39	6.90E-11	T	13-12-2021	IPR002227	Tyrosinase copper-binding domain	-
KGH48_21241-RA	OG0000675	3	587	PRINTS	PR00092	Tyrosinase copper-binding domain signature	145	163	6.90E-11	T	13-12-2021	IPR002227	Tyrosinase copper-binding domain	-
KGH48_21241-RA	OG0000675	3	587	PRINTS	PR00092	Tyrosinase copper-binding domain signature	5	22	6.90E-11	T	13-12-2021	IPR002227	Tyrosinase copper-binding domain	-
KGH48_21241-RA	OG0000675	3	587	PANTHER	PTHR11474	TYROSINASE FAMILY MEMBER	4	242	3.20E-49	T	13-12-2021	-	-
KGH48_15782-RA	OG0000675	3	493	Gene3D	G3DSA:1.10.1280.10	-	3	139	1.10E-16	T	13-12-2021	IPR008922	Uncharacterised domain, di-copper centre
KGH48_15782-RA	OG0000675	3	493	ProSitePatterns	PS00498	Tyrosinase and hemocyanins CuB-binding region signature.	54	65	-	T	13-12-2021	IPR002227	Tyrosinase copper-binding domain
KGH48_15782-RA	OG0000675	3	493	Pfam	PF00264	Common central domain of tyrosinase	22	72	2.80E-13	T	13-12-2021	IPR002227	Tyrosinase copper-binding domain	-
KGH48_15782-RA	OG0000675	3	493	PANTHER	PTHR11474	TYROSINASE FAMILY MEMBER	29	145	6.20E-21	T	13-12-2021	-	-
KGH48_15782-RA	OG0000675	3	493	PANTHER	PTHR11474:SF73	TYROSINASE-LIKE PROTEIN TYR-1-RELATED	29	145	6.20E-21	T	13-12-2021	-	-
KGH48_15782-RA	OG0000675	3	493	SUPERFAMILY	SSF48056	Di-copper centre-containing domain	7	86	1.96E-18	T	13-12-2021	IPR008922	Uncharacterised domain, di-copper centre
KGH48_15070-RA	OG0000675	3	736	PANTHER	PTHR11474	TYROSINASE FAMILY MEMBER	107	395	2.60E-64	T	13-12-2021	-	-	-
KGH48_15070-RA	OG0000675	3	736	Pfam	PF00264	Common central domain of tyrosinase	267	315	5.70E-14	T	13-12-2021	IPR002227	Tyrosinase copper-binding domain	-
KGH48_15070-RA	OG0000675	3	736	Pfam	PF00264	Common central domain of tyrosinase	138	238	3.80E-15	T	13-12-2021	IPR002227	Tyrosinase copper-binding domain
KGH48_15070-RA	OG0000675	3	736	Gene3D	G3DSA:1.10.1280.10	-	104	375	3.30E-57	T	13-12-2021	IPR008922	Uncharacterised domain, di-copper centre
KGH48_15070-RA	OG0000675	3	736	SUPERFAMILY	SSF48056	Di-copper centre-containing domain	88	349	8.24E-49	T	13-12-2021	IPR008922	Uncharacterised domain, di-copper centre	GO:0005525
KGH48_15070-RA	OG0000675	3	736	SUPERFAMILY	SSF57625	Invertebrate chitin-binding proteins	695	734	6.80E-05	T	13-12-2021	IPR036508	Chitin binding domain superfamily	-
KGH48_15070-RA	OG0000675	3	736	PANTHER	PTHR11474:SF21	TYROSINASE	107	395	2.60E-64	T	13-12-2021	IPR015559	Tyrosinase-like	-
KGH48_15070-RA	OG0000675	3	736	ProSitePatterns	PS00498	Tyrosinase and hemocyanins CuB-binding region signature.	297	308	-	T	13-12-2021	IPR002227	Tyrosinase copper-binding domain
KGH48_15070-RA	OG0000675	3	736	PRINTS	PR00092	Tyrosinase copper-binding domain signature	296	314	1.60E-10	T	13-12-2021	IPR002227	Tyrosinase copper-binding domain	GO:0005525
KGH48_15070-RA	OG0000675	3	736	PRINTS	PR00092	Tyrosinase copper-binding domain signature	185	190	1.60E-10	T	13-12-2021	IPR002227	Tyrosinase copper-binding domain	GO:0005525
KGH48_15070-RA	OG0000675	3	736	PRINTS	PR00092	Tyrosinase copper-binding domain signature	156	173	1.60E-10	T	13-12-2021	IPR002227	Tyrosinase copper-binding domain	GO:0005525
KGH48_15070-RA	OG0000675	3	736	PRINTS	PR00092	Tyrosinase copper-binding domain signature	276	287	1.60E-10	T	13-12-2021	IPR002227	Tyrosinase copper-binding domain	-
KGH48_27393-RA	OG0000719	3	286	Gene3D	G3DSA:3.40.50.11350	-	114	265	3.70E-10	T	13-12-2021	-	-
KGH48_24520-RA	OG0000719	3	436	Gene3D	G3DSA:3.40.50.11350	-	291	415	2.80E-07	T	13-12-2021	-	-
KGH48_26529-RA	OG0000719	3	371	Gene3D	G3DSA:3.40.50.11350	-	196	352	9.70E-08	T	13-12-2021	-	-
KGH48_26986-RA	OG0000719	3	285	Gene3D	G3DSA:3.40.50.11350	-	112	261	1.10E-13	T	13-12-2021	-	-	-
KGH48_22424-RA	OG0003036	3	129	Pfam	PF00743	Flavin-binding monooxygenase-like	11	86	1.10E-08	T	13-12-2021	IPR020946	Flavin monooxygenase-like
KGH48_23983-RA	OG0003036	3	190	PANTHER	PTHR23023	DIMETHYLANILINE MONOOXYGENASE	2	120	3.50E-20	T	13-12-2021	-	-	-
KGH48_23983-RA	OG0003036	3	190	Pfam	PF00743	Flavin-binding monooxygenase-like	2	117	2.10E-14	T	13-12-2021	IPR020946	Flavin monooxygenase-like	-
KGH48_23983-RA	OG0003036	3	190	Gene3D	G3DSA:3.50.50.60	-	1	112	4.10E-08	T	13-12-2021	IPR036188	FAD/NAD(P)-binding domain superfamily
KGH48_23983-RA	OG0003036	3	190	PANTHER	PTHR23023:SF166	DIMETHYLANILINE MONOOXYGENASE [N-OXIDE-FORMING]	2	120	3.50E-20	T	13-12-2021	-	-
KGH48_01613-RA	OG0003036	3	203	PANTHER	PTHR23023	DIMETHYLANILINE MONOOXYGENASE	4	155	3.90E-15	T	13-12-2021	-	-
KGH48_01613-RA	OG0003036	3	203	Pfam	PF00743	Flavin-binding monooxygenase-like	4	52	4.30E-06	T	13-12-2021	IPR020946	Flavin monooxygenase-like	GO:0005525
KGH48_01613-RA	OG0003036	3	203	PANTHER	PTHR23023:SF166	DIMETHYLANILINE MONOOXYGENASE [N-OXIDE-FORMING]	4	155	3.90E-15	T	13-12-2021	-	-
KGH48_23360-RA	OG0003036	3	96	Pfam	PF00743	Flavin-binding monooxygenase-like	2	72	1.20E-10	T	13-12-2021	IPR020946	Flavin monooxygenase-like	-
KGH48_23360-RA	OG0003036	3	96	Gene3D	G3DSA:3.50.50.60	-	1	86	8.70E-12	T	13-12-2021	IPR036188	FAD/NAD(P)-binding domain superfamily	-
KGH48_01885-RA	OG0003935	3	605	PANTHER	PTHR45645	DORSAL-VENTRAL PATTERNING PROTEIN TOLLOID-RELATED-RELATED	58	177	6.80E-22	T	13-12-2021	-	-	-
KGH48_01885-RA	OG0003935	3	605	CDD	cd00041	CUB	441	534	1.13E-09	T	13-12-2021	IPR000859	CUB domain
KGH48_01885-RA	OG0003935	3	605	ProSiteProfiles	PS01180	CUB domain profile.	232	348	12.586588	T	13-12-2021	IPR000859	CUB domain	GO:0005525
KGH48_01885-RA	OG0003935	3	605	PANTHER	PTHR45645	DORSAL-VENTRAL PATTERNING PROTEIN TOLLOID-RELATED-RELATED	421	553	6.80E-22	T	13-12-2021	-	-	GO:0005525
KGH48_01885-RA	OG0003935	3	605	PANTHER	PTHR45645	DORSAL-VENTRAL PATTERNING PROTEIN TOLLOID-RELATED-RELATED	231	368	6.80E-22	T	13-12-2021	-	-	GO:0005525
KGH48_01885-RA	OG0003935	3	605	SUPERFAMILY	SSF49854	Spermadhesin, CUB domain	439	534	8.77E-14	T	13-12-2021	IPR035914	Spermadhesin, CUB domain superfamily
KGH48_01885-RA	OG0003935	3	605	SMART	SM00042	CUB_2	45	157	6.20E-04	T	13-12-2021	IPR000859	CUB domain
KGH48_01885-RA	OG0003935	3	605	SMART	SM00042	CUB_2	423	539	0.0019	T	13-12-2021	IPR000859	CUB domain
KGH48_01885-RA	OG0003935	3	605	SMART	SM00042	CUB_2	232	348	0.0057	T	13-12-2021	IPR000859	CUB domain	-
KGH48_01885-RA	OG0003935	3	605	PANTHER	PTHR45645:SF45	LOW-DENSITY LIPOPROTEIN RECEPTOR-RELATED PROTEIN 12	421	553	6.80E-22	T	13-12-2021	-	-	-
KGH48_01885-RA	OG0003935	3	605	ProSiteProfiles	PS01180	CUB domain profile.	40	157	11.484759	T	13-12-2021	IPR000859	CUB domain	GO:0005525
KGH48_01885-RA	OG0003935	3	605	Gene3D	G3DSA:2.60.120.290	Spermadhesin, CUB domain	232	350	9.50E-10	T	13-12-2021	IPR035914	Spermadhesin, CUB domain superfamily	GO:0005525
KGH48_01885-RA	OG0003935	3	605	Gene3D	G3DSA:2.60.120.290	Spermadhesin, CUB domain	422	538	6.00E-10	T	13-12-2021	IPR035914	Spermadhesin, CUB domain superfamily	-
KGH48_01885-RA	OG0003935	3	605	SUPERFAMILY	SSF49854	Spermadhesin, CUB domain	55	153	9.42E-15	T	13-12-2021	IPR035914	Spermadhesin, CUB domain superfamily	-
KGH48_01885-RA	OG0003935	3	605	CDD	cd00041	CUB	250	343	2.23E-09	T	13-12-2021	IPR000859	CUB domain	-
KGH48_01885-RA	OG0003935	3	605	Gene3D	G3DSA:2.60.120.290	Spermadhesin, CUB domain	51	153	9.20E-12	T	13-12-2021	IPR035914	Spermadhesin, CUB domain superfamily
KGH48_01885-RA	OG0003935	3	605	SUPERFAMILY	SSF49854	Spermadhesin, CUB domain	248	344	1.18E-13	T	13-12-2021	IPR035914	Spermadhesin, CUB domain superfamily	GO:0005525
KGH48_01885-RA	OG0003935	3	605	Pfam	PF00431	CUB domain	249	343	1.80E-05	T	13-12-2021	IPR000859	CUB domain
KGH48_01885-RA	OG0003935	3	605	Pfam	PF00431	CUB domain	58	152	1.00E-07	T	13-12-2021	IPR000859	CUB domain	GO:0005525
KGH48_01885-RA	OG0003935	3	605	Pfam	PF00431	CUB domain	440	534	5.20E-06	T	13-12-2021	IPR000859	CUB domain	GO:0005525
KGH48_01885-RA	OG0003935	3	605	ProSiteProfiles	PS01180	CUB domain profile.	423	539	12.953864	T	13-12-2021	IPR000859	CUB domain	-
KGH48_01885-RA	OG0003935	3	605	CDD	cd00041	CUB	58	152	1.91E-11	T	13-12-2021	IPR000859	CUB domain
KGH48_01885-RA	OG0003935	3	605	PANTHER	PTHR45645:SF45	LOW-DENSITY LIPOPROTEIN RECEPTOR-RELATED PROTEIN 12	231	368	6.80E-22	T	13-12-2021	-	-
KGH48_01885-RA	OG0003935	3	605	PANTHER	PTHR45645:SF45	LOW-DENSITY LIPOPROTEIN RECEPTOR-RELATED PROTEIN 12	58	177	6.80E-22	T	13-12-2021	-	-	-
KGH48_21311-RA	OG0003935	3	336	Gene3D	G3DSA:2.60.120.290	Spermadhesin, CUB domain	85	201	6.90E-09	T	13-12-2021	IPR035914	Spermadhesin, CUB domain superfamily	-
KGH48_21311-RA	OG0003935	3	336	ProSiteProfiles	PS01180	CUB domain profile.	73	202	10.397058	T	13-12-2021	IPR000859	CUB domain
KGH48_21311-RA	OG0003935	3	336	SUPERFAMILY	SSF49854	Spermadhesin, CUB domain	90	198	2.75E-10	T	13-12-2021	IPR035914	Spermadhesin, CUB domain superfamily
KGH48_01887-RA	OG0003935	3	713	PANTHER	PTHR45645	DORSAL-VENTRAL PATTERNING PROTEIN TOLLOID-RELATED-RELATED	56	170	1.60E-28	T	13-12-2021	-	-	-
KGH48_01887-RA	OG0003935	3	713	Gene3D	G3DSA:2.60.120.290	Spermadhesin, CUB domain	326	429	1.60E-10	T	13-12-2021	IPR035914	Spermadhesin, CUB domain superfamily
KGH48_01887-RA	OG0003935	3	713	Pfam	PF00431	CUB domain	522	618	4.00E-06	T	13-12-2021	IPR000859	CUB domain	-
KGH48_01887-RA	OG0003935	3	713	Pfam	PF00431	CUB domain	331	425	6.00E-07	T	13-12-2021	IPR000859	CUB domain	GO:0005525
KGH48_01887-RA	OG0003935	3	713	Pfam	PF00431	CUB domain	58	152	3.60E-07	T	13-12-2021	IPR000859	CUB domain	GO:0005525
KGH48_01887-RA	OG0003935	3	713	PANTHER	PTHR45645:SF8	DORSAL-VENTRAL PATTERNING PROTEIN TOLLOID-RELATED	332	442	1.60E-28	T	13-12-2021	-	-	-
KGH48_01887-RA	OG0003935	3	713	PANTHER	PTHR45645:SF8	DORSAL-VENTRAL PATTERNING PROTEIN TOLLOID-RELATED	525	631	1.60E-28	T	13-12-2021	-	-
KGH48_01887-RA	OG0003935	3	713	Gene3D	G3DSA:2.60.120.290	Spermadhesin, CUB domain	49	153	6.90E-11	T	13-12-2021	IPR035914	Spermadhesin, CUB domain superfamily
KGH48_01887-RA	OG0003935	3	713	SUPERFAMILY	SSF49854	Spermadhesin, CUB domain	55	153	1.44E-12	T	13-12-2021	IPR035914	Spermadhesin, CUB domain superfamily
KGH48_01887-RA	OG0003935	3	713	CDD	cd00041	CUB	331	425	1.36E-10	T	13-12-2021	IPR000859	CUB domain
KGH48_01887-RA	OG0003935	3	713	SMART	SM00042	CUB_2	510	623	6.40E-05	T	13-12-2021	IPR000859	CUB domain
KGH48_01887-RA	OG0003935	3	713	SMART	SM00042	CUB_2	45	157	6.90E-04	T	13-12-2021	IPR000859	CUB domain	GO:0005525
KGH48_01887-RA	OG0003935	3	713	SMART	SM00042	CUB_2	322	430	0.0013	T	13-12-2021	IPR000859	CUB domain	-
KGH48_01887-RA	OG0003935	3	713	ProSiteProfiles	PS01180	CUB domain profile.	313	430	11.753154	T	13-12-2021	IPR000859	CUB domain
KGH48_01887-RA	OG0003935	3	713	SUPERFAMILY	SSF49854	Spermadhesin, CUB domain	330	426	1.31E-13	T	13-12-2021	IPR035914	Spermadhesin, CUB domain superfamily	-
KGH48_01887-RA	OG0003935	3	713	Gene3D	G3DSA:2.60.120.290	Spermadhesin, CUB domain	517	623	1.20E-10	T	13-12-2021	IPR035914	Spermadhesin, CUB domain superfamily
KGH48_01887-RA	OG0003935	3	713	ProSiteProfiles	PS01180	CUB domain profile.	506	623	10.100411	T	13-12-2021	IPR000859	CUB domain	GO:0005525
KGH48_01887-RA	OG0003935	3	713	SUPERFAMILY	SSF49854	Spermadhesin, CUB domain	521	619	1.18E-14	T	13-12-2021	IPR035914	Spermadhesin, CUB domain superfamily	-
KGH48_01887-RA	OG0003935	3	713	PANTHER	PTHR45645:SF8	DORSAL-VENTRAL PATTERNING PROTEIN TOLLOID-RELATED	56	170	1.60E-28	T	13-12-2021	-	-
KGH48_01887-RA	OG0003935	3	713	ProSiteProfiles	PS01180	CUB domain profile.	40	157	11.145736	T	13-12-2021	IPR000859	CUB domain	-
KGH48_01887-RA	OG0003935	3	713	PANTHER	PTHR45645	DORSAL-VENTRAL PATTERNING PROTEIN TOLLOID-RELATED-RELATED	332	442	1.60E-28	T	13-12-2021	-	-
KGH48_01887-RA	OG0003935	3	713	PANTHER	PTHR45645	DORSAL-VENTRAL PATTERNING PROTEIN TOLLOID-RELATED-RELATED	525	631	1.60E-28	T	13-12-2021	-	-	-
KGH48_01887-RA	OG0003935	3	713	CDD	cd00041	CUB	58	152	1.37E-11	T	13-12-2021	IPR000859	CUB domain	-
KGH48_18610-RA	OG0003935	3	390	SUPERFAMILY	SSF49854	Spermadhesin, CUB domain	127	183	1.15E-06	T	13-12-2021	IPR035914	Spermadhesin, CUB domain superfamily	GO:0005525
KGH48_18610-RA	OG0003935	3	390	PANTHER	PTHR45645	DORSAL-VENTRAL PATTERNING PROTEIN TOLLOID-RELATED-RELATED	129	187	3.70E-16	T	13-12-2021	-	-	GO:0005525
KGH48_18610-RA	OG0003935	3	390	PANTHER	PTHR45645	DORSAL-VENTRAL PATTERNING PROTEIN TOLLOID-RELATED-RELATED	284	379	3.70E-16	T	13-12-2021	-	-	GO:0005525
KGH48_18610-RA	OG0003935	3	390	PANTHER	PTHR45645	DORSAL-VENTRAL PATTERNING PROTEIN TOLLOID-RELATED-RELATED	3	72	3.70E-16	T	13-12-2021	-	-	-
KGH48_18610-RA	OG0003935	3	390	PANTHER	PTHR45645:SF45	LOW-DENSITY LIPOPROTEIN RECEPTOR-RELATED PROTEIN 12	3	72	3.70E-16	T	13-12-2021	-	-	-
KGH48_18610-RA	OG0003935	3	390	PANTHER	PTHR45645:SF45	LOW-DENSITY LIPOPROTEIN RECEPTOR-RELATED PROTEIN 12	129	187	3.70E-16	T	13-12-2021	-	-	-
KGH48_18610-RA	OG0003935	3	390	PANTHER	PTHR45645:SF45	LOW-DENSITY LIPOPROTEIN RECEPTOR-RELATED PROTEIN 12	284	379	3.70E-16	T	13-12-2021	-	-	GO:0005525
KGH48_18610-RA	OG0003935	3	390	ProSiteProfiles	PS01180	CUB domain profile.	284	380	9.634254	T	13-12-2021	IPR000859	CUB domain
KGH48_18610-RA	OG0003935	3	390	Pfam	PF00431	CUB domain	283	377	3.70E-05	T	13-12-2021	IPR000859	CUB domain	GO:0005525
KGH48_18610-RA	OG0003935	3	390	SUPERFAMILY	SSF49854	Spermadhesin, CUB domain	284	381	2.22E-15	T	13-12-2021	IPR035914	Spermadhesin, CUB domain superfamily	-
KGH48_18610-RA	OG0003935	3	390	Gene3D	G3DSA:2.60.120.290	Spermadhesin, CUB domain	1	68	1.30E-05	T	13-12-2021	IPR035914	Spermadhesin, CUB domain superfamily
KGH48_18610-RA	OG0003935	3	390	CDD	cd00041	CUB	283	377	3.03E-10	T	13-12-2021	IPR000859	CUB domain
KGH48_18610-RA	OG0003935	3	390	Gene3D	G3DSA:2.60.120.290	Spermadhesin, CUB domain	282	381	2.20E-10	T	13-12-2021	IPR035914	Spermadhesin, CUB domain superfamily	GO:0005525
KGH48_18610-RA	OG0003935	3	390	SUPERFAMILY	SSF49854	Spermadhesin, CUB domain	1	65	1.44E-09	T	13-12-2021	IPR035914	Spermadhesin, CUB domain superfamily	-
KGH48_18610-RA	OG0003935	3	390	SMART	SM00042	CUB_2	272	380	4.60E-04	T	13-12-2021	IPR000859	CUB domain
KGH48_01886-RA	OG0003935	3	939	CDD	cd00041	CUB	566	659	4.29E-10	T	13-12-2021	IPR000859	CUB domain	-
KGH48_01886-RA	OG0003935	3	939	Gene3D	G3DSA:2.60.120.290	Spermadhesin, CUB domain	744	849	1.80E-10	T	13-12-2021	IPR035914	Spermadhesin, CUB domain superfamily
KGH48_01886-RA	OG0003935	3	939	PANTHER	PTHR45645:SF8	DORSAL-VENTRAL PATTERNING PROTEIN TOLLOID-RELATED	566	658	8.40E-41	T	13-12-2021	-	-	-
KGH48_01886-RA	OG0003935	3	939	PANTHER	PTHR45645	DORSAL-VENTRAL PATTERNING PROTEIN TOLLOID-RELATED-RELATED	566	658	8.40E-41	T	13-12-2021	-	-	GO:0005525
KGH48_01886-RA	OG0003935	3	939	CDD	cd00041	CUB	406	505	5.57E-10	T	13-12-2021	IPR000859	CUB domain	-
KGH48_01886-RA	OG0003935	3	939	SUPERFAMILY	SSF49854	Spermadhesin, CUB domain	747	845	2.88E-14	T	13-12-2021	IPR035914	Spermadhesin, CUB domain superfamily	-
KGH48_01886-RA	OG0003935	3	939	CDD	cd00041	CUB	745	847	4.00E-10	T	13-12-2021	IPR000859	CUB domain
KGH48_01886-RA	OG0003935	3	939	PANTHER	PTHR45645	DORSAL-VENTRAL PATTERNING PROTEIN TOLLOID-RELATED-RELATED	240	320	8.40E-41	T	13-12-2021	-	-	GO:0005525
KGH48_01886-RA	OG0003935	3	939	PANTHER	PTHR45645	DORSAL-VENTRAL PATTERNING PROTEIN TOLLOID-RELATED-RELATED	412	523	8.40E-41	T	13-12-2021	-	-
KGH48_01886-RA	OG0003935	3	939	SUPERFAMILY	SSF49854	Spermadhesin, CUB domain	408	506	1.57E-13	T	13-12-2021	IPR035914	Spermadhesin, CUB domain superfamily	GO:0005525
KGH48_01886-RA	OG0003935	3	939	PANTHER	PTHR45645	DORSAL-VENTRAL PATTERNING PROTEIN TOLLOID-RELATED-RELATED	751	859	8.40E-41	T	13-12-2021	-	-	-
KGH48_01886-RA	OG0003935	3	939	SUPERFAMILY	SSF49854	Spermadhesin, CUB domain	255	320	1.83E-08	T	13-12-2021	IPR035914	Spermadhesin, CUB domain superfamily
KGH48_01886-RA	OG0003935	3	939	Gene3D	G3DSA:2.60.120.290	Spermadhesin, CUB domain	557	662	1.00E-09	T	13-12-2021	IPR035914	Spermadhesin, CUB domain superfamily	-
KGH48_01886-RA	OG0003935	3	939	Gene3D	G3DSA:2.60.120.290	Spermadhesin, CUB domain	33	138	5.60E-12	T	13-12-2021	IPR035914	Spermadhesin, CUB domain superfamily	-
KGH48_01886-RA	OG0003935	3	939	PANTHER	PTHR45645	DORSAL-VENTRAL PATTERNING PROTEIN TOLLOID-RELATED-RELATED	41	154	8.40E-41	T	13-12-2021	-	-	GO:0005525
KGH48_01886-RA	OG0003935	3	939	Gene3D	G3DSA:2.60.120.290	Spermadhesin, CUB domain	404	506	4.60E-10	T	13-12-2021	IPR035914	Spermadhesin, CUB domain superfamily	-
KGH48_01886-RA	OG0003935	3	939	Pfam	PF00431	CUB domain	565	659	1.10E-06	T	13-12-2021	IPR000859	CUB domain	-
KGH48_01886-RA	OG0003935	3	939	Pfam	PF00431	CUB domain	748	845	3.70E-05	T	13-12-2021	IPR000859	CUB domain	-
KGH48_01886-RA	OG0003935	3	939	Pfam	PF00431	CUB domain	40	134	2.50E-07	T	13-12-2021	IPR000859	CUB domain	-
KGH48_01886-RA	OG0003935	3	939	Pfam	PF00431	CUB domain	409	505	2.60E-06	T	13-12-2021	IPR000859	CUB domain
KGH48_01886-RA	OG0003935	3	939	ProSiteProfiles	PS01180	CUB domain profile.	22	139	11.993296	T	13-12-2021	IPR000859	CUB domain	-
KGH48_01886-RA	OG0003935	3	939	ProSiteProfiles	PS01180	CUB domain profile.	732	849	10.100411	T	13-12-2021	IPR000859	CUB domain	-
KGH48_01886-RA	OG0003935	3	939	PANTHER	PTHR45645:SF8	DORSAL-VENTRAL PATTERNING PROTEIN TOLLOID-RELATED	412	523	8.40E-41	T	13-12-2021	-	-	-
KGH48_01886-RA	OG0003935	3	939	PANTHER	PTHR45645:SF8	DORSAL-VENTRAL PATTERNING PROTEIN TOLLOID-RELATED	751	859	8.40E-41	T	13-12-2021	-	-	-
KGH48_01886-RA	OG0003935	3	939	PANTHER	PTHR45645:SF8	DORSAL-VENTRAL PATTERNING PROTEIN TOLLOID-RELATED	41	154	8.40E-41	T	13-12-2021	-	-	-
KGH48_01886-RA	OG0003935	3	939	SUPERFAMILY	SSF49854	Spermadhesin, CUB domain	564	659	9.03E-14	T	13-12-2021	IPR035914	Spermadhesin, CUB domain superfamily
KGH48_01886-RA	OG0003935	3	939	SUPERFAMILY	SSF49854	Spermadhesin, CUB domain	37	135	4.71E-15	T	13-12-2021	IPR035914	Spermadhesin, CUB domain superfamily
KGH48_01886-RA	OG0003935	3	939	CDD	cd00041	CUB	40	134	7.53E-13	T	13-12-2021	IPR000859	CUB domain	-
KGH48_01886-RA	OG0003935	3	939	ProSiteProfiles	PS01180	CUB domain profile.	393	510	11.075106	T	13-12-2021	IPR000859	CUB domain	-
KGH48_01886-RA	OG0003935	3	939	ProSiteProfiles	PS01180	CUB domain profile.	548	664	12.713721	T	13-12-2021	IPR000859	CUB domain
KGH48_01886-RA	OG0003935	3	939	SMART	SM00042	CUB_2	548	664	0.0014	T	13-12-2021	IPR000859	CUB domain	-
KGH48_01886-RA	OG0003935	3	939	SMART	SM00042	CUB_2	27	139	3.30E-04	T	13-12-2021	IPR000859	CUB domain	-
KGH48_01886-RA	OG0003935	3	939	SMART	SM00042	CUB_2	397	510	0.0031	T	13-12-2021	IPR000859	CUB domain	-
KGH48_01886-RA	OG0003935	3	939	SMART	SM00042	CUB_2	736	849	3.70E-04	T	13-12-2021	IPR000859	CUB domain	-
KGH48_01886-RA	OG0003935	3	939	PANTHER	PTHR45645:SF8	DORSAL-VENTRAL PATTERNING PROTEIN TOLLOID-RELATED	240	320	8.40E-41	T	13-12-2021	-	-	-
KGH48_11560-RA	OG0005395	3	261	Gene3D	G3DSA:1.20.1070.10	-	1	260	5.60E-31	T	13-12-2021	-	-
KGH48_11560-RA	OG0005395	3	261	PANTHER	PTHR24248:SF66	OCTOPAMINE RECEPTOR BETA-2R	35	257	9.40E-19	T	13-12-2021	-	-	-
KGH48_11560-RA	OG0005395	3	261	Pfam	PF00001	7 transmembrane receptor (rhodopsin family)	2	229	5.50E-16	T	13-12-2021	IPR000276	G protein-coupled receptor, rhodopsin-like
KGH48_11560-RA	OG0005395	3	261	ProSiteProfiles	PS50262	G-protein coupled receptors family 1 profile.	1	233	19.82992	T	13-12-2021	IPR017452	GPCR, rhodopsin-like, 7TM	-
KGH48_11560-RA	OG0005395	3	261	SUPERFAMILY	SSF81321	Family A G protein-coupled receptor-like	2	255	1.37E-29	T	13-12-2021	-	-
KGH48_11560-RA	OG0005395	3	261	PANTHER	PTHR24248	ADRENERGIC RECEPTOR-RELATED G-PROTEIN COUPLED RECEPTOR	35	257	9.40E-19	T	13-12-2021	-	-	-
KGH48_11560-RA	OG0005395	3	261	CDD	cd00637	7tm_classA_rhodopsin-like	39	237	3.08E-20	T	13-12-2021	-	-	-
KGH48_11555-RA	OG0005395	3	1367	Pfam	PF00001	7 transmembrane receptor (rhodopsin family)	34	288	4.70E-18	T	13-12-2021	IPR000276	G protein-coupled receptor, rhodopsin-like	-
KGH48_11555-RA	OG0005395	3	1367	PANTHER	PTHR24247:SF239	-	794	1071	1.20E-106	T	13-12-2021	-	-
KGH48_11555-RA	OG0005395	3	1367	PANTHER	PTHR24247:SF239	-	316	602	1.20E-106	T	13-12-2021	-	-	-
KGH48_11555-RA	OG0005395	3	1367	PANTHER	PTHR24247:SF239	-	16	301	1.20E-106	T	13-12-2021	-	-
KGH48_11555-RA	OG0005395	3	1367	PRINTS	PR00237	Rhodopsin-like GPCR superfamily signature	175	198	2.00E-10	T	13-12-2021	IPR000276	G protein-coupled receptor, rhodopsin-like	-
KGH48_11555-RA	OG0005395	3	1367	PRINTS	PR00237	Rhodopsin-like GPCR superfamily signature	98	120	2.00E-10	T	13-12-2021	IPR000276	G protein-coupled receptor, rhodopsin-like	-
KGH48_11555-RA	OG0005395	3	1367	PRINTS	PR00237	Rhodopsin-like GPCR superfamily signature	570	596	2.00E-10	T	13-12-2021	IPR000276	G protein-coupled receptor, rhodopsin-like	-
KGH48_11555-RA	OG0005395	3	1367	PRINTS	PR00237	Rhodopsin-like GPCR superfamily signature	18	42	2.00E-10	T	13-12-2021	IPR000276	G protein-coupled receptor, rhodopsin-like	-
KGH48_11555-RA	OG0005395	3	1367	PRINTS	PR00237	Rhodopsin-like GPCR superfamily signature	51	72	2.00E-10	T	13-12-2021	IPR000276	G protein-coupled receptor, rhodopsin-like	-
KGH48_11555-RA	OG0005395	3	1367	PRINTS	PR00237	Rhodopsin-like GPCR superfamily signature	534	558	2.00E-10	T	13-12-2021	IPR000276	G protein-coupled receptor, rhodopsin-like
KGH48_11555-RA	OG0005395	3	1367	ProSiteProfiles	PS50262	G-protein coupled receptors family 1 profile.	803	1057	23.982454	T	13-12-2021	IPR017452	GPCR, rhodopsin-like, 7TM	-
KGH48_11555-RA	OG0005395	3	1367	ProSitePatterns	PS00237	G-protein coupled receptors family 1 signature.	404	420	-	T	13-12-2021	IPR000276	G protein-coupled receptor, rhodopsin-like	-
KGH48_11555-RA	OG0005395	3	1367	PANTHER	PTHR24247	5-HYDROXYTRYPTAMINE RECEPTOR	1087	1353	1.20E-106	T	13-12-2021	-	-
KGH48_11555-RA	OG0005395	3	1367	CDD	cd00637	7tm_classA_rhodopsin-like	793	1061	2.28E-22	T	13-12-2021	-	-
KGH48_11555-RA	OG0005395	3	1367	SUPERFAMILY	SSF81321	Family A G protein-coupled receptor-like	14	311	1.19E-27	T	13-12-2021	-	-	-
KGH48_11555-RA	OG0005395	3	1367	PANTHER	PTHR24247:SF239	-	1087	1353	1.20E-106	T	13-12-2021	-	-
KGH48_11555-RA	OG0005395	3	1367	ProSiteProfiles	PS50262	G-protein coupled receptors family 1 profile.	1091	1339	20.632341	T	13-12-2021	IPR017452	GPCR, rhodopsin-like, 7TM	-
KGH48_11555-RA	OG0005395	3	1367	ProSiteProfiles	PS50262	G-protein coupled receptors family 1 profile.	33	288	22.658459	T	13-12-2021	IPR017452	GPCR, rhodopsin-like, 7TM
KGH48_11555-RA	OG0005395	3	1367	ProSiteProfiles	PS50262	G-protein coupled receptors family 1 profile.	333	588	26.490025	T	13-12-2021	IPR017452	GPCR, rhodopsin-like, 7TM	-
KGH48_11555-RA	OG0005395	3	1367	SUPERFAMILY	SSF81321	Family A G protein-coupled receptor-like	1080	1359	8.88E-30	T	13-12-2021	-	-
KGH48_11555-RA	OG0005395	3	1367	CDD	cd00637	7tm_classA_rhodopsin-like	1077	1343	4.38E-21	T	13-12-2021	-	-	-
KGH48_11555-RA	OG0005395	3	1367	Gene3D	G3DSA:1.20.1070.10	-	778	1076	1.10E-37	T	13-12-2021	-	-	-
KGH48_11555-RA	OG0005395	3	1367	Gene3D	G3DSA:1.20.1070.10	-	3	306	2.50E-33	T	13-12-2021	-	-	-
KGH48_11555-RA	OG0005395	3	1367	SUPERFAMILY	SSF81321	Family A G protein-coupled receptor-like	322	604	1.10E-33	T	13-12-2021	-	-	-
KGH48_11555-RA	OG0005395	3	1367	CDD	cd00637	7tm_classA_rhodopsin-like	22	292	1.91E-23	T	13-12-2021	-	-
KGH48_11555-RA	OG0005395	3	1367	Pfam	PF00001	7 transmembrane receptor (rhodopsin family)	334	588	2.70E-22	T	13-12-2021	IPR000276	G protein-coupled receptor, rhodopsin-like	-
KGH48_11555-RA	OG0005395	3	1367	PANTHER	PTHR24247	5-HYDROXYTRYPTAMINE RECEPTOR	794	1071	1.20E-106	T	13-12-2021	-	-
KGH48_11555-RA	OG0005395	3	1367	PANTHER	PTHR24247	5-HYDROXYTRYPTAMINE RECEPTOR	316	602	1.20E-106	T	13-12-2021	-	-	-
KGH48_11555-RA	OG0005395	3	1367	PANTHER	PTHR24247	5-HYDROXYTRYPTAMINE RECEPTOR	16	301	1.20E-106	T	13-12-2021	-	-	-
KGH48_11555-RA	OG0005395	3	1367	Pfam	PF00001	7 transmembrane receptor (rhodopsin family)	1093	1343	1.20E-17	T	13-12-2021	IPR000276	G protein-coupled receptor, rhodopsin-like
KGH48_11555-RA	OG0005395	3	1367	SUPERFAMILY	SSF81321	Family A G protein-coupled receptor-like	787	1074	5.77E-32	T	13-12-2021	-	-	-
KGH48_11555-RA	OG0005395	3	1367	Gene3D	G3DSA:1.20.1070.10	-	1077	1367	8.50E-34	T	13-12-2021	-	-
KGH48_11555-RA	OG0005395	3	1367	Gene3D	G3DSA:1.20.1070.10	-	307	610	7.90E-39	T	13-12-2021	-	-	-
KGH48_11555-RA	OG0005395	3	1367	CDD	cd00637	7tm_classA_rhodopsin-like	318	592	2.56E-27	T	13-12-2021	-	-	-
KGH48_11555-RA	OG0005395	3	1367	SMART	SM01381	7TM_GPCR_Srsx_2	24	299	4.00E-04	T	13-12-2021	IPR000276	G protein-coupled receptor, rhodopsin-like	-
KGH48_11555-RA	OG0005395	3	1367	Pfam	PF00001	7 transmembrane receptor (rhodopsin family)	805	1053	1.60E-21	T	13-12-2021	IPR000276	G protein-coupled receptor, rhodopsin-like	-
KGH48_11555-RA	OG0005395	3	1367	ProSitePatterns	PS00237	G-protein coupled receptors family 1 signature.	104	120	-	T	13-12-2021	IPR000276	G protein-coupled receptor, rhodopsin-like	-
KGH48_07489-RA	OG0005395	3	316	ProSitePatterns	PS00237	G-protein coupled receptors family 1 signature.	103	119	-	T	13-12-2021	IPR000276	G protein-coupled receptor, rhodopsin-like
KGH48_07489-RA	OG0005395	3	316	CDD	cd00637	7tm_classA_rhodopsin-like	17	291	2.99E-27	T	13-12-2021	-	-	-
KGH48_07489-RA	OG0005395	3	316	PRINTS	PR00237	Rhodopsin-like GPCR superfamily signature	269	295	1.20E-14	T	13-12-2021	IPR000276	G protein-coupled receptor, rhodopsin-like	-
KGH48_07489-RA	OG0005395	3	316	PRINTS	PR00237	Rhodopsin-like GPCR superfamily signature	233	257	1.20E-14	T	13-12-2021	IPR000276	G protein-coupled receptor, rhodopsin-like
KGH48_07489-RA	OG0005395	3	316	PRINTS	PR00237	Rhodopsin-like GPCR superfamily signature	133	154	1.20E-14	T	13-12-2021	IPR000276	G protein-coupled receptor, rhodopsin-like	-
KGH48_07489-RA	OG0005395	3	316	PRINTS	PR00237	Rhodopsin-like GPCR superfamily signature	50	71	1.20E-14	T	13-12-2021	IPR000276	G protein-coupled receptor, rhodopsin-like	-
KGH48_07489-RA	OG0005395	3	316	PRINTS	PR00237	Rhodopsin-like GPCR superfamily signature	97	119	1.20E-14	T	13-12-2021	IPR000276	G protein-coupled receptor, rhodopsin-like
KGH48_07489-RA	OG0005395	3	316	SUPERFAMILY	SSF81321	Family A G protein-coupled receptor-like	17	304	1.28E-37	T	13-12-2021	-	-	-
KGH48_07489-RA	OG0005395	3	316	Gene3D	G3DSA:1.20.1070.10	-	4	315	3.00E-41	T	13-12-2021	-	-	-
KGH48_07489-RA	OG0005395	3	316	Pfam	PF00001	7 transmembrane receptor (rhodopsin family)	33	287	2.00E-23	T	13-12-2021	IPR000276	G protein-coupled receptor, rhodopsin-like
KGH48_07489-RA	OG0005395	3	316	ProSiteProfiles	PS50262	G-protein coupled receptors family 1 profile.	32	287	27.352629	T	13-12-2021	IPR017452	GPCR, rhodopsin-like, 7TM	-
KGH48_07489-RA	OG0005395	3	316	PANTHER	PTHR24246	OLFACTORY RECEPTOR AND ADENOSINE RECEPTOR	13	306	1.20E-31	T	13-12-2021	-	-	-
KGH48_11559-RA	OG0005395	3	316	ProSitePatterns	PS00237	G-protein coupled receptors family 1 signature.	103	119	-	T	13-12-2021	IPR000276	G protein-coupled receptor, rhodopsin-like
KGH48_11559-RA	OG0005395	3	316	CDD	cd00637	7tm_classA_rhodopsin-like	17	291	7.11E-27	T	13-12-2021	-	-	-
KGH48_11559-RA	OG0005395	3	316	SUPERFAMILY	SSF81321	Family A G protein-coupled receptor-like	22	304	2.01E-37	T	13-12-2021	-	-	-
KGH48_11559-RA	OG0005395	3	316	PANTHER	PTHR24246	OLFACTORY RECEPTOR AND ADENOSINE RECEPTOR	12	306	1.50E-30	T	13-12-2021	-	-	-
KGH48_11559-RA	OG0005395	3	316	Pfam	PF00001	7 transmembrane receptor (rhodopsin family)	33	287	7.80E-24	T	13-12-2021	IPR000276	G protein-coupled receptor, rhodopsin-like
KGH48_11559-RA	OG0005395	3	316	Gene3D	G3DSA:1.20.1070.10	-	1	315	1.80E-41	T	13-12-2021	-	-	-
KGH48_11559-RA	OG0005395	3	316	ProSiteProfiles	PS50262	G-protein coupled receptors family 1 profile.	32	287	26.490025	T	13-12-2021	IPR017452	GPCR, rhodopsin-like, 7TM	-
KGH48_11559-RA	OG0005395	3	316	PRINTS	PR00237	Rhodopsin-like GPCR superfamily signature	97	119	9.30E-16	T	13-12-2021	IPR000276	G protein-coupled receptor, rhodopsin-like	-
KGH48_11559-RA	OG0005395	3	316	PRINTS	PR00237	Rhodopsin-like GPCR superfamily signature	133	154	9.30E-16	T	13-12-2021	IPR000276	G protein-coupled receptor, rhodopsin-like
KGH48_11559-RA	OG0005395	3	316	PRINTS	PR00237	Rhodopsin-like GPCR superfamily signature	50	71	9.30E-16	T	13-12-2021	IPR000276	G protein-coupled receptor, rhodopsin-like	-
KGH48_11559-RA	OG0005395	3	316	PRINTS	PR00237	Rhodopsin-like GPCR superfamily signature	233	257	9.30E-16	T	13-12-2021	IPR000276	G protein-coupled receptor, rhodopsin-like	-
KGH48_11559-RA	OG0005395	3	316	PRINTS	PR00237	Rhodopsin-like GPCR superfamily signature	269	295	9.30E-16	T	13-12-2021	IPR000276	G protein-coupled receptor, rhodopsin-like	-
KGH48_11557-RA	OG0005395	3	317	ProSitePatterns	PS00237	G-protein coupled receptors family 1 signature.	103	119	-	T	13-12-2021	IPR000276	G protein-coupled receptor, rhodopsin-like
KGH48_11557-RA	OG0005395	3	317	Gene3D	G3DSA:1.20.1070.10	-	10	316	6.90E-41	T	13-12-2021	-	-	-
KGH48_11557-RA	OG0005395	3	317	SUPERFAMILY	SSF81321	Family A G protein-coupled receptor-like	19	309	5.68E-36	T	13-12-2021	-	-
KGH48_11557-RA	OG0005395	3	317	PRINTS	PR00237	Rhodopsin-like GPCR superfamily signature	133	154	1.80E-14	T	13-12-2021	IPR000276	G protein-coupled receptor, rhodopsin-like	-
KGH48_11557-RA	OG0005395	3	317	PRINTS	PR00237	Rhodopsin-like GPCR superfamily signature	234	258	1.80E-14	T	13-12-2021	IPR000276	G protein-coupled receptor, rhodopsin-like
KGH48_11557-RA	OG0005395	3	317	PRINTS	PR00237	Rhodopsin-like GPCR superfamily signature	270	296	1.80E-14	T	13-12-2021	IPR000276	G protein-coupled receptor, rhodopsin-like	-
KGH48_11557-RA	OG0005395	3	317	PRINTS	PR00237	Rhodopsin-like GPCR superfamily signature	50	71	1.80E-14	T	13-12-2021	IPR000276	G protein-coupled receptor, rhodopsin-like	-
KGH48_11557-RA	OG0005395	3	317	PRINTS	PR00237	Rhodopsin-like GPCR superfamily signature	97	119	1.80E-14	T	13-12-2021	IPR000276	G protein-coupled receptor, rhodopsin-like	-
KGH48_11557-RA	OG0005395	3	317	Pfam	PF00001	7 transmembrane receptor (rhodopsin family)	33	288	1.80E-25	T	13-12-2021	IPR000276	G protein-coupled receptor, rhodopsin-like
KGH48_11557-RA	OG0005395	3	317	CDD	cd00637	7tm_classA_rhodopsin-like	18	292	1.77E-29	T	13-12-2021	-	-	-
KGH48_11557-RA	OG0005395	3	317	ProSiteProfiles	PS50262	G-protein coupled receptors family 1 profile.	32	288	27.05172	T	13-12-2021	IPR017452	GPCR, rhodopsin-like, 7TM	-
KGH48_11557-RA	OG0005395	3	317	PANTHER	PTHR24246	OLFACTORY RECEPTOR AND ADENOSINE RECEPTOR	16	307	2.10E-32	T	13-12-2021	-	-
KGH48_24568-RA	OG0008141	3	340	Pfam	PF10324	Serpentine type 7TM GPCR chemoreceptor Srw	39	334	2.00E-08	T	13-12-2021	IPR019427	7TM GPCR, serpentine receptor class w (Srw)	-
KGH48_24568-RA	OG0008141	3	340	PRINTS	PR00237	Rhodopsin-like GPCR superfamily signature	30	54	4.30E-11	T	13-12-2021	IPR000276	G protein-coupled receptor, rhodopsin-like	-
KGH48_24568-RA	OG0008141	3	340	PRINTS	PR00237	Rhodopsin-like GPCR superfamily signature	300	326	4.30E-11	T	13-12-2021	IPR000276	G protein-coupled receptor, rhodopsin-like	-
KGH48_24568-RA	OG0008141	3	340	PRINTS	PR00237	Rhodopsin-like GPCR superfamily signature	62	83	4.30E-11	T	13-12-2021	IPR000276	G protein-coupled receptor, rhodopsin-like	-
KGH48_24568-RA	OG0008141	3	340	PRINTS	PR00237	Rhodopsin-like GPCR superfamily signature	118	140	4.30E-11	T	13-12-2021	IPR000276	G protein-coupled receptor, rhodopsin-like	-
KGH48_24568-RA	OG0008141	3	340	PANTHER	PTHR24243	G-PROTEIN COUPLED RECEPTOR	23	338	1.70E-25	T	13-12-2021	-	-
KGH48_24568-RA	OG0008141	3	340	SUPERFAMILY	SSF81321	Family A G protein-coupled receptor-like	10	337	7.32E-33	T	13-12-2021	-	-	-
KGH48_24568-RA	OG0008141	3	340	ProSiteProfiles	PS50262	G-protein coupled receptors family 1 profile.	45	318	18.686466	T	13-12-2021	IPR017452	GPCR, rhodopsin-like, 7TM	-
KGH48_24568-RA	OG0008141	3	340	Gene3D	G3DSA:1.20.1070.10	-	20	340	4.80E-41	T	13-12-2021	-	-	-
KGH48_24568-RA	OG0008141	3	340	SMART	SM01381	7TM_GPCR_Srsx_2	39	333	0.0061	T	13-12-2021	IPR000276	G protein-coupled receptor, rhodopsin-like
KGH48_25703-RA	OG0008141	3	340	Pfam	PF10324	Serpentine type 7TM GPCR chemoreceptor Srw	38	334	6.60E-07	T	13-12-2021	IPR019427	7TM GPCR, serpentine receptor class w (Srw)
KGH48_25703-RA	OG0008141	3	340	SUPERFAMILY	SSF81321	Family A G protein-coupled receptor-like	8	337	1.10E-31	T	13-12-2021	-	-	-
KGH48_25703-RA	OG0008141	3	340	Gene3D	G3DSA:1.20.1070.10	-	25	340	1.90E-39	T	13-12-2021	-	-
KGH48_25703-RA	OG0008141	3	340	PRINTS	PR00237	Rhodopsin-like GPCR superfamily signature	30	54	1.70E-11	T	13-12-2021	IPR000276	G protein-coupled receptor, rhodopsin-like	-
KGH48_25703-RA	OG0008141	3	340	PRINTS	PR00237	Rhodopsin-like GPCR superfamily signature	118	140	1.70E-11	T	13-12-2021	IPR000276	G protein-coupled receptor, rhodopsin-like	-
KGH48_25703-RA	OG0008141	3	340	PRINTS	PR00237	Rhodopsin-like GPCR superfamily signature	300	326	1.70E-11	T	13-12-2021	IPR000276	G protein-coupled receptor, rhodopsin-like	-
KGH48_25703-RA	OG0008141	3	340	PRINTS	PR00237	Rhodopsin-like GPCR superfamily signature	62	83	1.70E-11	T	13-12-2021	IPR000276	G protein-coupled receptor, rhodopsin-like
KGH48_25703-RA	OG0008141	3	340	ProSiteProfiles	PS50262	G-protein coupled receptors family 1 profile.	45	318	18.06459	T	13-12-2021	IPR017452	GPCR, rhodopsin-like, 7TM	-
KGH48_25703-RA	OG0008141	3	340	PANTHER	PTHR24243	G-PROTEIN COUPLED RECEPTOR	26	338	1.10E-25	T	13-12-2021	-	-
KGH48_24567-RA	OG0008141	3	342	ProSiteProfiles	PS50262	G-protein coupled receptors family 1 profile.	46	320	18.586164	T	13-12-2021	IPR017452	GPCR, rhodopsin-like, 7TM	-
KGH48_24567-RA	OG0008141	3	342	SUPERFAMILY	SSF81321	Family A G protein-coupled receptor-like	9	338	2.01E-30	T	13-12-2021	-	-	-
KGH48_24567-RA	OG0008141	3	342	Pfam	PF10324	Serpentine type 7TM GPCR chemoreceptor Srw	40	336	2.30E-08	T	13-12-2021	IPR019427	7TM GPCR, serpentine receptor class w (Srw)
KGH48_24567-RA	OG0008141	3	342	CDD	cd14978	7tmA_FMRFamide_R-like	30	329	2.15E-32	T	13-12-2021	-	-
KGH48_24567-RA	OG0008141	3	342	Gene3D	G3DSA:1.20.1070.10	-	20	342	1.70E-38	T	13-12-2021	-	-	-
KGH48_24567-RA	OG0008141	3	342	PRINTS	PR00237	Rhodopsin-like GPCR superfamily signature	302	328	3.10E-11	T	13-12-2021	IPR000276	G protein-coupled receptor, rhodopsin-like	-
KGH48_24567-RA	OG0008141	3	342	PRINTS	PR00237	Rhodopsin-like GPCR superfamily signature	63	84	3.10E-11	T	13-12-2021	IPR000276	G protein-coupled receptor, rhodopsin-like
KGH48_24567-RA	OG0008141	3	342	PRINTS	PR00237	Rhodopsin-like GPCR superfamily signature	31	55	3.10E-11	T	13-12-2021	IPR000276	G protein-coupled receptor, rhodopsin-like	-
KGH48_24567-RA	OG0008141	3	342	PRINTS	PR00237	Rhodopsin-like GPCR superfamily signature	158	181	3.10E-11	T	13-12-2021	IPR000276	G protein-coupled receptor, rhodopsin-like	-
KGH48_24567-RA	OG0008141	3	342	PANTHER	PTHR24243	G-PROTEIN COUPLED RECEPTOR	20	340	3.80E-26	T	13-12-2021	-	-	-
KGH48_24569-RA	OG0008141	3	353	Pfam	PF10324	Serpentine type 7TM GPCR chemoreceptor Srw	48	347	5.50E-07	T	13-12-2021	IPR019427	7TM GPCR, serpentine receptor class w (Srw)	-
KGH48_24569-RA	OG0008141	3	353	PANTHER	PTHR24243	G-PROTEIN COUPLED RECEPTOR	20	351	9.20E-27	T	13-12-2021	-	-
KGH48_24569-RA	OG0008141	3	353	PRINTS	PR00237	Rhodopsin-like GPCR superfamily signature	71	92	3.30E-13	T	13-12-2021	IPR000276	G protein-coupled receptor, rhodopsin-like
KGH48_24569-RA	OG0008141	3	353	PRINTS	PR00237	Rhodopsin-like GPCR superfamily signature	39	63	3.30E-13	T	13-12-2021	IPR000276	G protein-coupled receptor, rhodopsin-like	-
KGH48_24569-RA	OG0008141	3	353	PRINTS	PR00237	Rhodopsin-like GPCR superfamily signature	127	149	3.30E-13	T	13-12-2021	IPR000276	G protein-coupled receptor, rhodopsin-like	-
KGH48_24569-RA	OG0008141	3	353	PRINTS	PR00237	Rhodopsin-like GPCR superfamily signature	313	339	3.30E-13	T	13-12-2021	IPR000276	G protein-coupled receptor, rhodopsin-like	-
KGH48_24569-RA	OG0008141	3	353	Gene3D	G3DSA:1.20.1070.10	-	19	353	5.00E-41	T	13-12-2021	-	-
KGH48_24569-RA	OG0008141	3	353	ProSiteProfiles	PS50262	G-protein coupled receptors family 1 profile.	54	331	19.970343	T	13-12-2021	IPR017452	GPCR, rhodopsin-like, 7TM	-
KGH48_24569-RA	OG0008141	3	353	SUPERFAMILY	SSF81321	Family A G protein-coupled receptor-like	33	350	5.58E-34	T	13-12-2021	-	-	-
KGH48_25702-RA	OG0008141	3	304	SUPERFAMILY	SSF81321	Family A G protein-coupled receptor-like	17	299	1.74E-21	T	13-12-2021	-	-	-
KGH48_25702-RA	OG0008141	3	304	PRINTS	PR00237	Rhodopsin-like GPCR superfamily signature	47	68	6.40E-06	T	13-12-2021	IPR000276	G protein-coupled receptor, rhodopsin-like
KGH48_25702-RA	OG0008141	3	304	PRINTS	PR00237	Rhodopsin-like GPCR superfamily signature	15	39	6.40E-06	T	13-12-2021	IPR000276	G protein-coupled receptor, rhodopsin-like
KGH48_25702-RA	OG0008141	3	304	PRINTS	PR00237	Rhodopsin-like GPCR superfamily signature	103	125	6.40E-06	T	13-12-2021	IPR000276	G protein-coupled receptor, rhodopsin-like	-
KGH48_25702-RA	OG0008141	3	304	ProSiteProfiles	PS50262	G-protein coupled receptors family 1 profile.	30	300	20.231131	T	13-12-2021	IPR017452	GPCR, rhodopsin-like, 7TM
KGH48_25702-RA	OG0008141	3	304	Pfam	PF00001	7 transmembrane receptor (rhodopsin family)	37	291	1.80E-11	T	13-12-2021	IPR000276	G protein-coupled receptor, rhodopsin-like	-
KGH48_25702-RA	OG0008141	3	304	PANTHER	PTHR24243	G-PROTEIN COUPLED RECEPTOR	9	232	2.20E-15	T	13-12-2021	-	-	-
KGH48_25702-RA	OG0008141	3	304	Gene3D	G3DSA:1.20.1070.10	-	5	304	7.40E-28	T	13-12-2021	-	-
KGH48_25702-RA	OG0008141	3	304	PANTHER	PTHR24243:SF216	THYROTROPIN-RELEASING HORMONE RECEPTOR-LIKE PROTEIN	9	232	2.20E-15	T	13-12-2021	-	-	-
KGH48_13517-RA	OG0000720	4	561	Coils	Coil	Coil	359	393	-	T	13-12-2021	-	-	-
KGH48_13515-RA	OG0000720	4	264	Gene3D	G3DSA:3.90.228.10	-	65	234	1.10E-24	T	13-12-2021	-	-	-
KGH48_13515-RA	OG0000720	4	264	PANTHER	PTHR45740	POLY [ADP-RIBOSE] POLYMERASE	37	262	1.80E-24	T	13-12-2021	-	-	-
KGH48_13515-RA	OG0000720	4	264	ProSiteProfiles	PS51059	PARP catalytic domain profile.	64	264	14.991434	T	13-12-2021	IPR012317	Poly(ADP-ribose) polymerase, catalytic domain	-
KGH48_13515-RA	OG0000720	4	264	SUPERFAMILY	SSF56399	ADP-ribosylation	68	262	3.55E-20	T	13-12-2021	-	-
KGH48_13515-RA	OG0000720	4	264	Gene3D	G3DSA:6.20.320.10	-	235	264	1.90E-09	T	13-12-2021	-	-
KGH48_13515-RA	OG0000720	4	264	Pfam	PF00644	Poly(ADP-ribose) polymerase catalytic domain	101	209	4.60E-11	T	13-12-2021	IPR012317	Poly(ADP-ribose) polymerase, catalytic domain	-
KGH48_10673-RA	OG0000720	4	1228	Pfam	PF00644	Poly(ADP-ribose) polymerase catalytic domain	1016	1225	2.50E-20	T	13-12-2021	IPR012317	Poly(ADP-ribose) polymerase, catalytic domain	-
KGH48_10673-RA	OG0000720	4	1228	Coils	Coil	Coil	254	274	-	T	13-12-2021	-	-	-
KGH48_10673-RA	OG0000720	4	1228	ProSiteProfiles	PS51059	PARP catalytic domain profile.	950	1228	15.499093	T	13-12-2021	IPR012317	Poly(ADP-ribose) polymerase, catalytic domain	-
KGH48_10673-RA	OG0000720	4	1228	PANTHER	PTHR45740	POLY [ADP-RIBOSE] POLYMERASE	818	1227	9.00E-27	T	13-12-2021	-	-
KGH48_10673-RA	OG0000720	4	1228	Gene3D	G3DSA:3.90.228.10	-	979	1227	7.20E-41	T	13-12-2021	-	-
KGH48_10673-RA	OG0000720	4	1228	PANTHER	PTHR45740:SF2	POLY [ADP-RIBOSE] POLYMERASE	818	1227	9.00E-27	T	13-12-2021	-	-
KGH48_10673-RA	OG0000720	4	1228	SUPERFAMILY	SSF56399	ADP-ribosylation	1014	1226	2.59E-23	T	13-12-2021	-	-	-
KGH48_10673-RA	OG0000720	4	1228	Coils	Coil	Coil	397	431	-	T	13-12-2021	-	-	-
KGH48_27494-RA	OG0000720	4	49	Gene3D	G3DSA:6.20.320.10	-	15	49	1.60E-10	T	13-12-2021	-	-	-
KGH48_27494-RA	OG0000720	4	49	SUPERFAMILY	SSF56399	ADP-ribosylation	11	47	1.15E-05	T	13-12-2021	-	-	-
KGH48_13516-RA	OG0000720	4	512	SUPERFAMILY	SSF52949	Macro domain-like	47	215	1.26E-14	T	13-12-2021	IPR043472	Macro domain-like
KGH48_13516-RA	OG0000720	4	512	PANTHER	PTHR14453	PARP/ZINC FINGER CCCH TYPE DOMAIN CONTAINING PROTEIN	46	495	4.90E-17	T	13-12-2021	-	-	-
KGH48_13516-RA	OG0000720	4	512	Gene3D	G3DSA:3.40.220.10	Leucine Aminopeptidase, subunit E, domain 1	41	215	1.00E-18	T	13-12-2021	IPR043472	Macro domain-like
KGH48_13516-RA	OG0000720	4	512	ProSiteProfiles	PS51154	Macro domain profile.	33	212	10.221482	T	13-12-2021	IPR002589	Macro domain
KGH48_13516-RA	OG0000720	4	512	MobiDBLite	mobidb-lite	consensus disorder prediction	1	22	-	T	13-12-2021	-	-	-
KGH48_13518-RA	OG0000720	4	1534	PANTHER	PTHR45740:SF2	POLY [ADP-RIBOSE] POLYMERASE	989	1533	7.20E-36	T	13-12-2021	-	-	-
KGH48_13518-RA	OG0000720	4	1534	MobiDBLite	mobidb-lite	consensus disorder prediction	331	363	-	T	13-12-2021	-	-	-
KGH48_13518-RA	OG0000720	4	1534	SUPERFAMILY	SSF52949	Macro domain-like	907	1073	8.24E-14	T	13-12-2021	IPR043472	Macro domain-like
KGH48_13518-RA	OG0000720	4	1534	MobiDBLite	mobidb-lite	consensus disorder prediction	373	389	-	T	13-12-2021	-	-	-
KGH48_13518-RA	OG0000720	4	1534	MobiDBLite	mobidb-lite	consensus disorder prediction	202	241	-	T	13-12-2021	-	-	-
KGH48_13518-RA	OG0000720	4	1534	MobiDBLite	mobidb-lite	consensus disorder prediction	242	256	-	T	13-12-2021	-	-	-
KGH48_13518-RA	OG0000720	4	1534	MobiDBLite	mobidb-lite	consensus disorder prediction	390	410	-	T	13-12-2021	-	-
KGH48_13518-RA	OG0000720	4	1534	ProSiteProfiles	PS51059	PARP catalytic domain profile.	1283	1534	19.829126	T	13-12-2021	IPR012317	Poly(ADP-ribose) polymerase, catalytic domain	-
KGH48_13518-RA	OG0000720	4	1534	SUPERFAMILY	SSF56399	ADP-ribosylation	1321	1532	2.81E-24	T	13-12-2021	-	-	-
KGH48_13518-RA	OG0000720	4	1534	ProSiteProfiles	PS51154	Macro domain profile.	891	1070	10.53132	T	13-12-2021	IPR002589	Macro domain
KGH48_13518-RA	OG0000720	4	1534	Coils	Coil	Coil	519	553	-	T	13-12-2021	-	-
KGH48_13518-RA	OG0000720	4	1534	MobiDBLite	mobidb-lite	consensus disorder prediction	268	293	-	T	13-12-2021	-	-	-
KGH48_13518-RA	OG0000720	4	1534	MobiDBLite	mobidb-lite	consensus disorder prediction	198	411	-	T	13-12-2021	-	-	-
KGH48_13518-RA	OG0000720	4	1534	Gene3D	G3DSA:3.40.220.10	Leucine Aminopeptidase, subunit E, domain 1	899	1073	5.20E-18	T	13-12-2021	IPR043472	Macro domain-like
KGH48_13518-RA	OG0000720	4	1534	Gene3D	G3DSA:3.90.228.10	-	1284	1533	1.40E-44	T	13-12-2021	-	-	-
KGH48_13518-RA	OG0000720	4	1534	Pfam	PF00644	Poly(ADP-ribose) polymerase catalytic domain	1322	1532	3.10E-22	T	13-12-2021	IPR012317	Poly(ADP-ribose) polymerase, catalytic domain
KGH48_13518-RA	OG0000720	4	1534	PANTHER	PTHR45740	POLY [ADP-RIBOSE] POLYMERASE	989	1533	7.20E-36	T	13-12-2021	-	-	-
KGH48_19536-RA	OG0000872	4	500	MobiDBLite	mobidb-lite	consensus disorder prediction	177	216	-	T	13-12-2021	-	-
KGH48_19536-RA	OG0000872	4	500	Pfam	PF00089	Trypsin	255	495	2.40E-45	T	13-12-2021	IPR001254	Serine proteases, trypsin domain	-
KGH48_19536-RA	OG0000872	4	500	Pfam	PF11218	Protein of unknown function (DUF3011)	119	163	2.30E-06	T	13-12-2021	IPR021381	Protein of unknown function DUF3011	-
KGH48_19536-RA	OG0000872	4	500	SMART	SM00020	trypsin_2	254	495	9.80E-62	T	13-12-2021	IPR001254	Serine proteases, trypsin domain
KGH48_19536-RA	OG0000872	4	500	SUPERFAMILY	SSF50494	Trypsin-like serine proteases	253	499	5.02E-64	T	13-12-2021	IPR009003	Peptidase S1, PA clan	-
KGH48_19536-RA	OG0000872	4	500	ProSitePatterns	PS00134	Serine proteases, trypsin family, histidine active site.	292	297	-	T	13-12-2021	IPR018114	Serine proteases, trypsin family, histidine active site
KGH48_19536-RA	OG0000872	4	500	Gene3D	G3DSA:2.40.10.10	-	256	489	2.00E-62	T	13-12-2021	IPR043504	Peptidase S1, PA clan, chymotrypsin-like fold	-
KGH48_19536-RA	OG0000872	4	500	Gene3D	G3DSA:2.40.10.10	-	267	495	2.00E-62	T	13-12-2021	IPR043504	Peptidase S1, PA clan, chymotrypsin-like fold	-
KGH48_19536-RA	OG0000872	4	500	ProSiteProfiles	PS50240	Serine proteases, trypsin domain profile.	255	500	28.725567	T	13-12-2021	IPR001254	Serine proteases, trypsin domain	-
KGH48_19536-RA	OG0000872	4	500	PRINTS	PR00722	Chymotrypsin serine protease family (S1) signature	353	367	1.10E-11	T	13-12-2021	IPR001314	Peptidase S1A, chymotrypsin family	-
KGH48_19536-RA	OG0000872	4	500	PRINTS	PR00722	Chymotrypsin serine protease family (S1) signature	444	456	1.10E-11	T	13-12-2021	IPR001314	Peptidase S1A, chymotrypsin family	-
KGH48_19536-RA	OG0000872	4	500	PRINTS	PR00722	Chymotrypsin serine protease family (S1) signature	282	297	1.10E-11	T	13-12-2021	IPR001314	Peptidase S1A, chymotrypsin family	-
KGH48_19536-RA	OG0000872	4	500	CDD	cd00190	Tryp_SPc	255	496	2.76E-62	T	13-12-2021	IPR001254	Serine proteases, trypsin domain
KGH48_19536-RA	OG0000872	4	500	PANTHER	PTHR24253	TRANSMEMBRANE PROTEASE SERINE	183	499	3.40E-56	T	13-12-2021	-	-	-
KGH48_14873-RA	OG0000872	4	381	SUPERFAMILY	SSF50494	Trypsin-like serine proteases	123	380	3.06E-63	T	13-12-2021	IPR009003	Peptidase S1, PA clan	-
KGH48_14873-RA	OG0000872	4	381	ProSitePatterns	PS00134	Serine proteases, trypsin family, histidine active site.	174	179	-	T	13-12-2021	IPR018114	Serine proteases, trypsin family, histidine active site
KGH48_14873-RA	OG0000872	4	381	ProSiteProfiles	PS50240	Serine proteases, trypsin domain profile.	137	381	28.633577	T	13-12-2021	IPR001254	Serine proteases, trypsin domain	-
KGH48_14873-RA	OG0000872	4	381	SMART	SM00020	trypsin_2	136	376	1.60E-61	T	13-12-2021	IPR001254	Serine proteases, trypsin domain
KGH48_14873-RA	OG0000872	4	381	Pfam	PF11218	Protein of unknown function (DUF3011)	6	51	2.70E-06	T	13-12-2021	IPR021381	Protein of unknown function DUF3011	-
KGH48_14873-RA	OG0000872	4	381	MobiDBLite	mobidb-lite	consensus disorder prediction	61	108	-	T	13-12-2021	-	-	-
KGH48_14873-RA	OG0000872	4	381	CDD	cd00190	Tryp_SPc	137	379	1.29E-61	T	13-12-2021	IPR001254	Serine proteases, trypsin domain	-
KGH48_14873-RA	OG0000872	4	381	PANTHER	PTHR24253	TRANSMEMBRANE PROTEASE SERINE	65	380	1.20E-57	T	13-12-2021	-	-	-
KGH48_14873-RA	OG0000872	4	381	Pfam	PF00089	Trypsin	137	376	3.40E-46	T	13-12-2021	IPR001254	Serine proteases, trypsin domain
KGH48_14873-RA	OG0000872	4	381	Gene3D	G3DSA:2.40.10.10	-	130	380	4.20E-61	T	13-12-2021	IPR043504	Peptidase S1, PA clan, chymotrypsin-like fold	-
KGH48_14873-RA	OG0000872	4	381	ProSitePatterns	PS00135	Serine proteases, trypsin family, serine active site.	326	337	-	T	13-12-2021	IPR033116	Serine proteases, trypsin family, serine active site	-
KGH48_14873-RA	OG0000872	4	381	PRINTS	PR00722	Chymotrypsin serine protease family (S1) signature	325	337	2.70E-13	T	13-12-2021	IPR001314	Peptidase S1A, chymotrypsin family	-
KGH48_14873-RA	OG0000872	4	381	PRINTS	PR00722	Chymotrypsin serine protease family (S1) signature	164	179	2.70E-13	T	13-12-2021	IPR001314	Peptidase S1A, chymotrypsin family
KGH48_14873-RA	OG0000872	4	381	PRINTS	PR00722	Chymotrypsin serine protease family (S1) signature	234	248	2.70E-13	T	13-12-2021	IPR001314	Peptidase S1A, chymotrypsin family	-
KGH48_14872-RA	OG0000872	4	231	PANTHER	PTHR24258	SERINE PROTEASE-RELATED	9	231	2.00E-50	T	13-12-2021	-	-	-
KGH48_14872-RA	OG0000872	4	231	SMART	SM00020	trypsin_2	1	226	6.90E-47	T	13-12-2021	IPR001254	Serine proteases, trypsin domain	-
KGH48_14872-RA	OG0000872	4	231	Gene3D	G3DSA:2.40.10.10	-	1	226	7.80E-56	T	13-12-2021	IPR043504	Peptidase S1, PA clan, chymotrypsin-like fold	-
KGH48_14872-RA	OG0000872	4	231	Gene3D	G3DSA:2.40.10.10	-	107	220	7.80E-56	T	13-12-2021	IPR043504	Peptidase S1, PA clan, chymotrypsin-like fold	-
KGH48_14872-RA	OG0000872	4	231	ProSitePatterns	PS00134	Serine proteases, trypsin family, histidine active site.	24	29	-	T	13-12-2021	IPR018114	Serine proteases, trypsin family, histidine active site	-
KGH48_14872-RA	OG0000872	4	231	PRINTS	PR00722	Chymotrypsin serine protease family (S1) signature	14	29	6.10E-14	T	13-12-2021	IPR001314	Peptidase S1A, chymotrypsin family
KGH48_14872-RA	OG0000872	4	231	PRINTS	PR00722	Chymotrypsin serine protease family (S1) signature	175	187	6.10E-14	T	13-12-2021	IPR001314	Peptidase S1A, chymotrypsin family
KGH48_14872-RA	OG0000872	4	231	PRINTS	PR00722	Chymotrypsin serine protease family (S1) signature	84	98	6.10E-14	T	13-12-2021	IPR001314	Peptidase S1A, chymotrypsin family
KGH48_14872-RA	OG0000872	4	231	Pfam	PF00089	Trypsin	1	226	4.80E-42	T	13-12-2021	IPR001254	Serine proteases, trypsin domain
KGH48_14872-RA	OG0000872	4	231	ProSitePatterns	PS00135	Serine proteases, trypsin family, serine active site.	176	187	-	T	13-12-2021	IPR033116	Serine proteases, trypsin family, serine active site
KGH48_14872-RA	OG0000872	4	231	ProSiteProfiles	PS50240	Serine proteases, trypsin domain profile.	1	231	25.848846	T	13-12-2021	IPR001254	Serine proteases, trypsin domain	-
KGH48_14872-RA	OG0000872	4	231	CDD	cd00190	Tryp_SPc	1	229	3.49E-58	T	13-12-2021	IPR001254	Serine proteases, trypsin domain	-
KGH48_14872-RA	OG0000872	4	231	PANTHER	PTHR24258:SF138	BCDNA.GH08420-RELATED	9	231	2.00E-50	T	13-12-2021	-	-	-
KGH48_14872-RA	OG0000872	4	231	SUPERFAMILY	SSF50494	Trypsin-like serine proteases	1	230	9.91E-57	T	13-12-2021	IPR009003	Peptidase S1, PA clan	-
KGH48_14871-RA	OG0000872	4	336	PRINTS	PR00722	Chymotrypsin serine protease family (S1) signature	118	133	2.60E-13	T	13-12-2021	IPR001314	Peptidase S1A, chymotrypsin family	-
KGH48_14871-RA	OG0000872	4	336	PRINTS	PR00722	Chymotrypsin serine protease family (S1) signature	281	293	2.60E-13	T	13-12-2021	IPR001314	Peptidase S1A, chymotrypsin family	-
KGH48_14871-RA	OG0000872	4	336	PRINTS	PR00722	Chymotrypsin serine protease family (S1) signature	189	203	2.60E-13	T	13-12-2021	IPR001314	Peptidase S1A, chymotrypsin family
KGH48_14871-RA	OG0000872	4	336	Gene3D	G3DSA:2.40.10.10	-	84	335	8.20E-64	T	13-12-2021	IPR043504	Peptidase S1, PA clan, chymotrypsin-like fold
KGH48_14871-RA	OG0000872	4	336	SUPERFAMILY	SSF50494	Trypsin-like serine proteases	89	335	4.52E-65	T	13-12-2021	IPR009003	Peptidase S1, PA clan	-
KGH48_14871-RA	OG0000872	4	336	SMART	SM00020	trypsin_2	90	331	3.50E-64	T	13-12-2021	IPR001254	Serine proteases, trypsin domain
KGH48_14871-RA	OG0000872	4	336	ProSiteProfiles	PS50240	Serine proteases, trypsin domain profile.	91	336	29.787611	T	13-12-2021	IPR001254	Serine proteases, trypsin domain	-
KGH48_14871-RA	OG0000872	4	336	PANTHER	PTHR24253	TRANSMEMBRANE PROTEASE SERINE	22	335	8.50E-58	T	13-12-2021	-	-	-
KGH48_14871-RA	OG0000872	4	336	ProSitePatterns	PS00135	Serine proteases, trypsin family, serine active site.	282	293	-	T	13-12-2021	IPR033116	Serine proteases, trypsin family, serine active site	-
KGH48_14871-RA	OG0000872	4	336	ProSitePatterns	PS00134	Serine proteases, trypsin family, histidine active site.	128	133	-	T	13-12-2021	IPR018114	Serine proteases, trypsin family, histidine active site	-
KGH48_14871-RA	OG0000872	4	336	CDD	cd00190	Tryp_SPc	91	334	2.24E-69	T	13-12-2021	IPR001254	Serine proteases, trypsin domain	-
KGH48_14871-RA	OG0000872	4	336	Pfam	PF00089	Trypsin	91	331	5.60E-48	T	13-12-2021	IPR001254	Serine proteases, trypsin domain
KGH48_14870-RA	OG0000872	4	177	Gene3D	G3DSA:2.40.10.10	-	69	136	8.00E-18	T	13-12-2021	IPR043504	Peptidase S1, PA clan, chymotrypsin-like fold
KGH48_14870-RA	OG0000872	4	177	PANTHER	PTHR24258:SF138	BCDNA.GH08420-RELATED	9	177	2.00E-25	T	13-12-2021	-	-	-
KGH48_14870-RA	OG0000872	4	177	ProSitePatterns	PS00134	Serine proteases, trypsin family, histidine active site.	24	29	-	T	13-12-2021	IPR018114	Serine proteases, trypsin family, histidine active site	-
KGH48_14870-RA	OG0000872	4	177	PANTHER	PTHR24258	SERINE PROTEASE-RELATED	9	177	2.00E-25	T	13-12-2021	-	-	-
KGH48_14870-RA	OG0000872	4	177	PRINTS	PR00722	Chymotrypsin serine protease family (S1) signature	85	99	6.30E-10	T	13-12-2021	IPR001314	Peptidase S1A, chymotrypsin family
KGH48_14870-RA	OG0000872	4	177	PRINTS	PR00722	Chymotrypsin serine protease family (S1) signature	14	29	6.30E-10	T	13-12-2021	IPR001314	Peptidase S1A, chymotrypsin family	-
KGH48_14870-RA	OG0000872	4	177	PRINTS	PR00722	Chymotrypsin serine protease family (S1) signature	171	177	6.30E-10	T	13-12-2021	IPR001314	Peptidase S1A, chymotrypsin family	-
KGH48_14870-RA	OG0000872	4	177	SMART	SM00020	trypsin_2	1	177	2.10E-05	T	13-12-2021	IPR001254	Serine proteases, trypsin domain
KGH48_14870-RA	OG0000872	4	177	Gene3D	G3DSA:2.40.10.10	-	1	57	1.30E-08	T	13-12-2021	IPR043504	Peptidase S1, PA clan, chymotrypsin-like fold	-
KGH48_14870-RA	OG0000872	4	177	SUPERFAMILY	SSF50494	Trypsin-like serine proteases	1	177	1.49E-31	T	13-12-2021	IPR009003	Peptidase S1, PA clan
KGH48_14870-RA	OG0000872	4	177	Pfam	PF00089	Trypsin	1	177	1.80E-20	T	13-12-2021	IPR001254	Serine proteases, trypsin domain	-
KGH48_14870-RA	OG0000872	4	177	ProSiteProfiles	PS50240	Serine proteases, trypsin domain profile.	1	177	15.663249	T	13-12-2021	IPR001254	Serine proteases, trypsin domain
KGH48_20358-RA	OG0000872	4	445	PRINTS	PR00722	Chymotrypsin serine protease family (S1) signature	227	242	1.90E-11	T	13-12-2021	IPR001314	Peptidase S1A, chymotrypsin family	-
KGH48_20358-RA	OG0000872	4	445	PRINTS	PR00722	Chymotrypsin serine protease family (S1) signature	298	312	1.90E-11	T	13-12-2021	IPR001314	Peptidase S1A, chymotrypsin family	-
KGH48_20358-RA	OG0000872	4	445	PRINTS	PR00722	Chymotrypsin serine protease family (S1) signature	389	401	1.90E-11	T	13-12-2021	IPR001314	Peptidase S1A, chymotrypsin family	-
KGH48_20358-RA	OG0000872	4	445	Gene3D	G3DSA:2.40.10.10	-	201	434	7.50E-63	T	13-12-2021	IPR043504	Peptidase S1, PA clan, chymotrypsin-like fold	-
KGH48_20358-RA	OG0000872	4	445	CDD	cd00190	Tryp_SPc	200	443	2.75E-62	T	13-12-2021	IPR001254	Serine proteases, trypsin domain
KGH48_20358-RA	OG0000872	4	445	SMART	SM00020	trypsin_2	199	440	2.30E-59	T	13-12-2021	IPR001254	Serine proteases, trypsin domain	-
KGH48_20358-RA	OG0000872	4	445	ProSitePatterns	PS00134	Serine proteases, trypsin family, histidine active site.	237	242	-	T	13-12-2021	IPR018114	Serine proteases, trypsin family, histidine active site	-
KGH48_20358-RA	OG0000872	4	445	PANTHER	PTHR24253	TRANSMEMBRANE PROTEASE SERINE	123	444	9.00E-56	T	13-12-2021	-	-	-
KGH48_20358-RA	OG0000872	4	445	ProSiteProfiles	PS50240	Serine proteases, trypsin domain profile.	200	445	28.700478	T	13-12-2021	IPR001254	Serine proteases, trypsin domain	-
KGH48_20358-RA	OG0000872	4	445	MobiDBLite	mobidb-lite	consensus disorder prediction	1	163	-	T	13-12-2021	-	-	-
KGH48_20358-RA	OG0000872	4	445	SUPERFAMILY	SSF50494	Trypsin-like serine proteases	198	444	1.66E-63	T	13-12-2021	IPR009003	Peptidase S1, PA clan
KGH48_20358-RA	OG0000872	4	445	Gene3D	G3DSA:2.40.10.10	-	212	440	7.50E-63	T	13-12-2021	IPR043504	Peptidase S1, PA clan, chymotrypsin-like fold
KGH48_20358-RA	OG0000872	4	445	Pfam	PF00089	Trypsin	200	440	2.90E-46	T	13-12-2021	IPR001254	Serine proteases, trypsin domain	-
KGH48_16876-RA	OG0001150	4	746	ProSiteProfiles	PS51885	Neprilysin-like (M13) protease domain profile.	71	746	121.017181	T	13-12-2021	IPR000718	Peptidase M13	-
KGH48_16876-RA	OG0001150	4	746	Pfam	PF05649	Peptidase family M13	94	481	9.30E-93	T	13-12-2021	IPR008753	Peptidase M13, N-terminal domain
KGH48_16876-RA	OG0001150	4	746	SUPERFAMILY	SSF55486	Metalloproteases ("zincins"), catalytic domain	71	746	2.30E-207	T	13-12-2021	-	-	-
KGH48_16876-RA	OG0001150	4	746	CDD	cd08662	M13	92	744	0	T	13-12-2021	IPR000718	Peptidase M13
KGH48_16876-RA	OG0001150	4	746	Pfam	PF01431	Peptidase family M13	540	745	8.70E-70	T	13-12-2021	IPR018497	Peptidase M13, C-terminal domain
KGH48_16876-RA	OG0001150	4	746	PRINTS	PR00786	Neprilysin metalloprotease (M13) family signature	571	587	4.50E-23	T	13-12-2021	IPR018497	Peptidase M13, C-terminal domain	-
KGH48_16876-RA	OG0001150	4	746	PRINTS	PR00786	Neprilysin metalloprotease (M13) family signature	550	562	4.50E-23	T	13-12-2021	IPR018497	Peptidase M13, C-terminal domain	-
KGH48_16876-RA	OG0001150	4	746	PRINTS	PR00786	Neprilysin metalloprotease (M13) family signature	643	654	4.50E-23	T	13-12-2021	IPR018497	Peptidase M13, C-terminal domain	-
KGH48_16876-RA	OG0001150	4	746	PRINTS	PR00786	Neprilysin metalloprotease (M13) family signature	532	544	4.50E-23	T	13-12-2021	IPR018497	Peptidase M13, C-terminal domain	-
KGH48_16876-RA	OG0001150	4	746	PANTHER	PTHR11733	ZINC METALLOPROTEASE FAMILY M13 NEPRILYSIN-RELATED	80	746	1.70E-180	T	13-12-2021	IPR000718	Peptidase M13
KGH48_16876-RA	OG0001150	4	746	Gene3D	G3DSA:1.10.1380.10	Neutral endopeptidase , domain2	120	527	1.80E-229	T	13-12-2021	IPR042089	Peptidase M13, domain 2	-
KGH48_16876-RA	OG0001150	4	746	PANTHER	PTHR11733:SF216	NEPRILYSIN-1	80	746	1.70E-180	T	13-12-2021	-	-	-
KGH48_16876-RA	OG0001150	4	746	Gene3D	G3DSA:3.40.390.10	Collagenase (Catalytic Domain)	72	746	1.80E-229	T	13-12-2021	IPR024079	Metallopeptidase, catalytic domain superfamily	-
KGH48_24275-RA	OG0001150	4	209	Gene3D	G3DSA:1.10.1380.10	Neutral endopeptidase , domain2	37	208	1.30E-46	T	13-12-2021	IPR042089	Peptidase M13, domain 2	-
KGH48_24275-RA	OG0001150	4	209	Pfam	PF05649	Peptidase family M13	11	207	3.90E-40	T	13-12-2021	IPR008753	Peptidase M13, N-terminal domain	-
KGH48_24275-RA	OG0001150	4	209	ProSiteProfiles	PS51885	Neprilysin-like (M13) protease domain profile.	1	209	24.972843	T	13-12-2021	IPR000718	Peptidase M13
KGH48_24275-RA	OG0001150	4	209	PANTHER	PTHR11733	ZINC METALLOPROTEASE FAMILY M13 NEPRILYSIN-RELATED	4	207	6.80E-25	T	13-12-2021	IPR000718	Peptidase M13
KGH48_24275-RA	OG0001150	4	209	Gene3D	G3DSA:3.40.390.10	Collagenase (Catalytic Domain)	2	36	1.30E-46	T	13-12-2021	IPR024079	Metallopeptidase, catalytic domain superfamily	-
KGH48_24275-RA	OG0001150	4	209	SUPERFAMILY	SSF55486	Metalloproteases ("zincins"), catalytic domain	2	207	1.10E-42	T	13-12-2021	-	-	-
KGH48_24275-RA	OG0001150	4	209	PANTHER	PTHR11733:SF130	ENDOTHELIN-CONVERTING ENZYME 1	4	207	6.80E-25	T	13-12-2021	IPR029734	Endothelin-converting enzyme 1
KGH48_24132-RA	OG0001150	4	377	Gene3D	G3DSA:1.10.1380.10	Neutral endopeptidase , domain2	197	272	1.40E-05	T	13-12-2021	IPR042089	Peptidase M13, domain 2	-
KGH48_24132-RA	OG0001150	4	377	Gene3D	G3DSA:1.10.1380.10	Neutral endopeptidase , domain2	57	171	3.40E-34	T	13-12-2021	IPR042089	Peptidase M13, domain 2
KGH48_24132-RA	OG0001150	4	377	MobiDBLite	mobidb-lite	consensus disorder prediction	266	377	-	T	13-12-2021	-	-	-
KGH48_24132-RA	OG0001150	4	377	PANTHER	PTHR11733	ZINC METALLOPROTEASE FAMILY M13 NEPRILYSIN-RELATED	18	272	8.70E-25	T	13-12-2021	IPR000718	Peptidase M13	-
KGH48_24132-RA	OG0001150	4	377	Pfam	PF05649	Peptidase family M13	31	271	4.60E-36	T	13-12-2021	IPR008753	Peptidase M13, N-terminal domain	-
KGH48_24132-RA	OG0001150	4	377	Gene3D	G3DSA:3.40.390.10	Collagenase (Catalytic Domain)	15	56	3.40E-34	T	13-12-2021	IPR024079	Metallopeptidase, catalytic domain superfamily
KGH48_24132-RA	OG0001150	4	377	ProSiteProfiles	PS51885	Neprilysin-like (M13) protease domain profile.	8	377	19.992493	T	13-12-2021	IPR000718	Peptidase M13	-
KGH48_24132-RA	OG0001150	4	377	SUPERFAMILY	SSF55486	Metalloproteases ("zincins"), catalytic domain	18	266	9.52E-38	T	13-12-2021	-	-	-
KGH48_24132-RA	OG0001150	4	377	PANTHER	PTHR11733:SF216	NEPRILYSIN-1	18	272	8.70E-25	T	13-12-2021	-	-	-
KGH48_00699-RA	OG0001150	4	749	PANTHER	PTHR11733	ZINC METALLOPROTEASE FAMILY M13 NEPRILYSIN-RELATED	81	749	3.00E-177	T	13-12-2021	IPR000718	Peptidase M13	-
KGH48_00699-RA	OG0001150	4	749	SUPERFAMILY	SSF55486	Metalloproteases ("zincins"), catalytic domain	74	749	3.59E-206	T	13-12-2021	-	-	-
KGH48_00699-RA	OG0001150	4	749	ProSiteProfiles	PS51885	Neprilysin-like (M13) protease domain profile.	74	749	118.391403	T	13-12-2021	IPR000718	Peptidase M13
KGH48_00699-RA	OG0001150	4	749	CDD	cd08662	M13	95	747	0	T	13-12-2021	IPR000718	Peptidase M13	-
KGH48_00699-RA	OG0001150	4	749	Gene3D	G3DSA:1.10.1380.10	Neutral endopeptidase , domain2	123	530	9.40E-222	T	13-12-2021	IPR042089	Peptidase M13, domain 2
KGH48_00699-RA	OG0001150	4	749	Gene3D	G3DSA:3.40.390.10	Collagenase (Catalytic Domain)	75	749	9.40E-222	T	13-12-2021	IPR024079	Metallopeptidase, catalytic domain superfamily	-
KGH48_00699-RA	OG0001150	4	749	Pfam	PF05649	Peptidase family M13	97	484	5.50E-90	T	13-12-2021	IPR008753	Peptidase M13, N-terminal domain	-
KGH48_00699-RA	OG0001150	4	749	PRINTS	PR00786	Neprilysin metalloprotease (M13) family signature	553	565	7.40E-17	T	13-12-2021	IPR018497	Peptidase M13, C-terminal domain	-
KGH48_00699-RA	OG0001150	4	749	PRINTS	PR00786	Neprilysin metalloprotease (M13) family signature	574	590	7.40E-17	T	13-12-2021	IPR018497	Peptidase M13, C-terminal domain	-
KGH48_00699-RA	OG0001150	4	749	PRINTS	PR00786	Neprilysin metalloprotease (M13) family signature	646	657	7.40E-17	T	13-12-2021	IPR018497	Peptidase M13, C-terminal domain	-
KGH48_00699-RA	OG0001150	4	749	PANTHER	PTHR11733:SF216	NEPRILYSIN-1	81	749	3.00E-177	T	13-12-2021	-	-
KGH48_00699-RA	OG0001150	4	749	Pfam	PF01431	Peptidase family M13	543	748	2.80E-67	T	13-12-2021	IPR018497	Peptidase M13, C-terminal domain
KGH48_23642-RA	OG0001150	4	177	PANTHER	PTHR11733:SF216	NEPRILYSIN-1	1	176	1.60E-15	T	13-12-2021	-	-	-
KGH48_23642-RA	OG0001150	4	177	Gene3D	G3DSA:3.40.390.10	Collagenase (Catalytic Domain)	2	36	1.00E-12	T	13-12-2021	IPR024079	Metallopeptidase, catalytic domain superfamily	-
KGH48_23642-RA	OG0001150	4	177	ProSiteProfiles	PS51885	Neprilysin-like (M13) protease domain profile.	1	177	23.3456	T	13-12-2021	IPR000718	Peptidase M13	-
KGH48_23642-RA	OG0001150	4	177	SUPERFAMILY	SSF55486	Metalloproteases ("zincins"), catalytic domain	2	176	8.06E-35	T	13-12-2021	-	-
KGH48_23642-RA	OG0001150	4	177	PANTHER	PTHR11733	ZINC METALLOPROTEASE FAMILY M13 NEPRILYSIN-RELATED	1	176	1.60E-15	T	13-12-2021	IPR000718	Peptidase M13
KGH48_23642-RA	OG0001150	4	177	Pfam	PF05649	Peptidase family M13	52	176	5.10E-16	T	13-12-2021	IPR008753	Peptidase M13, N-terminal domain	-
KGH48_23642-RA	OG0001150	4	177	Gene3D	G3DSA:1.10.1380.10	Neutral endopeptidase , domain2	37	53	1.00E-12	T	13-12-2021	IPR042089	Peptidase M13, domain 2	-
KGH48_23642-RA	OG0001150	4	177	Gene3D	G3DSA:1.10.1380.10	Neutral endopeptidase , domain2	54	177	3.20E-22	T	13-12-2021	IPR042089	Peptidase M13, domain 2
KGH48_19672-RA	OG0001150	4	357	Gene3D	G3DSA:1.10.1380.10	Neutral endopeptidase , domain2	37	221	1.60E-46	T	13-12-2021	IPR042089	Peptidase M13, domain 2	-
KGH48_19672-RA	OG0001150	4	357	PANTHER	PTHR11733	ZINC METALLOPROTEASE FAMILY M13 NEPRILYSIN-RELATED	1	219	4.40E-27	T	13-12-2021	IPR000718	Peptidase M13	-
KGH48_19672-RA	OG0001150	4	357	MobiDBLite	mobidb-lite	consensus disorder prediction	205	357	-	T	13-12-2021	-	-	-
KGH48_19672-RA	OG0001150	4	357	SUPERFAMILY	SSF55486	Metalloproteases ("zincins"), catalytic domain	2	224	1.76E-44	T	13-12-2021	-	-	-
KGH48_19672-RA	OG0001150	4	357	PANTHER	PTHR11733:SF216	NEPRILYSIN-1	1	219	4.40E-27	T	13-12-2021	-	-	-
KGH48_19672-RA	OG0001150	4	357	Gene3D	G3DSA:3.40.390.10	Collagenase (Catalytic Domain)	2	36	1.60E-46	T	13-12-2021	IPR024079	Metallopeptidase, catalytic domain superfamily	-
KGH48_19672-RA	OG0001150	4	357	Pfam	PF05649	Peptidase family M13	11	220	6.60E-41	T	13-12-2021	IPR008753	Peptidase M13, N-terminal domain
KGH48_19672-RA	OG0001150	4	357	ProSiteProfiles	PS51885	Neprilysin-like (M13) protease domain profile.	1	357	22.531979	T	13-12-2021	IPR000718	Peptidase M13	-
KGH48_17909-RA	OG0001150	4	571	Pfam	PF05649	Peptidase family M13	7	394	2.60E-92	T	13-12-2021	IPR008753	Peptidase M13, N-terminal domain
KGH48_17909-RA	OG0001150	4	571	PANTHER	PTHR11733:SF216	NEPRILYSIN-1	1	477	6.70E-123	T	13-12-2021	-	-
KGH48_17909-RA	OG0001150	4	571	Gene3D	G3DSA:3.40.390.10	Collagenase (Catalytic Domain)	1	478	1.90E-124	T	13-12-2021	IPR024079	Metallopeptidase, catalytic domain superfamily	GO:0004497|GO:0005506|GO:0016705|GO:0020037
KGH48_17909-RA	OG0001150	4	571	Gene3D	G3DSA:3.40.390.10	Collagenase (Catalytic Domain)	480	571	3.70E-38	T	13-12-2021	IPR024079	Metallopeptidase, catalytic domain superfamily	GO:0004497|GO:0005506|GO:0016705|GO:0020037
KGH48_17909-RA	OG0001150	4	571	Pfam	PF01431	Peptidase family M13	482	570	5.70E-20	T	13-12-2021	IPR018497	Peptidase M13, C-terminal domain	GO:0004497|GO:0005506|GO:0016705|GO:0020037
KGH48_17909-RA	OG0001150	4	571	SUPERFAMILY	SSF55486	Metalloproteases ("zincins"), catalytic domain	1	571	3.15E-152	T	13-12-2021	-	-	GO:0004497|GO:0005506|GO:0016705|GO:0020037
KGH48_17909-RA	OG0001150	4	571	PANTHER	PTHR11733	ZINC METALLOPROTEASE FAMILY M13 NEPRILYSIN-RELATED	1	477	6.70E-123	T	13-12-2021	IPR000718	Peptidase M13	GO:0004497|GO:0005506|GO:0016705|GO:0020037
KGH48_17909-RA	OG0001150	4	571	PANTHER	PTHR11733	ZINC METALLOPROTEASE FAMILY M13 NEPRILYSIN-RELATED	480	571	6.70E-123	T	13-12-2021	IPR000718	Peptidase M13	GO:0004497|GO:0005506|GO:0016705|GO:0020037
KGH48_17909-RA	OG0001150	4	571	PRINTS	PR00786	Neprilysin metalloprotease (M13) family signature	463	475	2.50E-05	T	13-12-2021	IPR018497	Peptidase M13, C-terminal domain	GO:0004497|GO:0005506|GO:0016705|GO:0020037
KGH48_17909-RA	OG0001150	4	571	PRINTS	PR00786	Neprilysin metalloprotease (M13) family signature	445	457	2.50E-05	T	13-12-2021	IPR018497	Peptidase M13, C-terminal domain	GO:0004497|GO:0005506|GO:0016705|GO:0020037
KGH48_17909-RA	OG0001150	4	571	CDD	cd08662	M13	5	569	6.70E-172	T	13-12-2021	IPR000718	Peptidase M13	GO:0004497|GO:0005506|GO:0016705|GO:0020037
KGH48_17909-RA	OG0001150	4	571	Gene3D	G3DSA:1.10.1380.10	Neutral endopeptidase , domain2	33	440	1.90E-124	T	13-12-2021	IPR042089	Peptidase M13, domain 2
KGH48_17909-RA	OG0001150	4	571	ProSiteProfiles	PS51885	Neprilysin-like (M13) protease domain profile.	1	571	70.757553	T	13-12-2021	IPR000718	Peptidase M13	GO:0005506|GO:0016705
KGH48_17909-RA	OG0001150	4	571	PANTHER	PTHR11733:SF216	NEPRILYSIN-1	480	571	6.70E-123	T	13-12-2021	-	-
KGH48_18558-RA	OG0001150	4	438	ProSiteProfiles	PS51885	Neprilysin-like (M13) protease domain profile.	1	438	44.610706	T	13-12-2021	IPR000718	Peptidase M13	GO:0004497|GO:0005506|GO:0016705|GO:0020037
KGH48_18558-RA	OG0001150	4	438	CDD	cd08662	M13	9	420	6.85E-104	T	13-12-2021	IPR000718	Peptidase M13	GO:0004497|GO:0005506|GO:0016705|GO:0020037
KGH48_18558-RA	OG0001150	4	438	PANTHER	PTHR11733	ZINC METALLOPROTEASE FAMILY M13 NEPRILYSIN-RELATED	1	428	2.10E-62	T	13-12-2021	IPR000718	Peptidase M13	GO:0004497|GO:0005506|GO:0016705|GO:0020037
KGH48_18558-RA	OG0001150	4	438	SUPERFAMILY	SSF55486	Metalloproteases ("zincins"), catalytic domain	2	416	2.56E-90	T	13-12-2021	-	-	GO:0004497|GO:0005506|GO:0016705|GO:0020037
KGH48_18558-RA	OG0001150	4	438	Pfam	PF05649	Peptidase family M13	11	398	3.20E-88	T	13-12-2021	IPR008753	Peptidase M13, N-terminal domain	GO:0004497|GO:0005506|GO:0016705|GO:0020037
KGH48_18558-RA	OG0001150	4	438	Gene3D	G3DSA:3.40.390.10	Collagenase (Catalytic Domain)	2	398	4.10E-97	T	13-12-2021	IPR024079	Metallopeptidase, catalytic domain superfamily	GO:0004497|GO:0005506|GO:0016705|GO:0020037
KGH48_18558-RA	OG0001150	4	438	PANTHER	PTHR11733:SF216	NEPRILYSIN-1	1	428	2.10E-62	T	13-12-2021	-	-	GO:0004497|GO:0005506|GO:0016705|GO:0020037
KGH48_18558-RA	OG0001150	4	438	Gene3D	G3DSA:1.10.1380.10	Neutral endopeptidase , domain2	37	417	4.10E-97	T	13-12-2021	IPR042089	Peptidase M13, domain 2	GO:0004497|GO:0005506|GO:0016705|GO:0020037
KGH48_05450-RA	OG0001427	4	375	Coils	Coil	Coil	69	100	-	T	13-12-2021	-	-	GO:0005506|GO:0016705
KGH48_05450-RA	OG0001427	4	375	SUPERFAMILY	SSF141086	Agglutinin HPA-like	298	371	1.83E-16	T	13-12-2021	IPR037221	H-type lectin domain superfamily	GO:0004497|GO:0005506|GO:0016705|GO:0020037
KGH48_05450-RA	OG0001427	4	375	Gene3D	G3DSA:2.60.40.2080	-	279	373	3.80E-14	T	13-12-2021	IPR037221	H-type lectin domain superfamily	GO:0004497|GO:0005506|GO:0016705|GO:0020037
KGH48_05450-RA	OG0001427	4	375	Pfam	PF09458	H-type lectin domain	309	371	5.20E-12	T	13-12-2021	IPR019019	H-type lectin domain	GO:0004497|GO:0005506|GO:0016705|GO:0020037
KGH48_05450-RA	OG0001427	4	375	Coils	Coil	Coil	254	274	-	T	13-12-2021	-	-	GO:0004497|GO:0005506|GO:0016705|GO:0020037
KGH48_09901-RA	OG0001427	4	386	Gene3D	G3DSA:2.60.40.2080	-	279	384	4.60E-11	T	13-12-2021	IPR037221	H-type lectin domain superfamily	GO:0004497|GO:0005506|GO:0016705|GO:0020037
KGH48_09901-RA	OG0001427	4	386	Gene3D	G3DSA:2.60.40.2080	-	163	254	5.80E-13	T	13-12-2021	IPR037221	H-type lectin domain superfamily	GO:0004497|GO:0005506|GO:0016705|GO:0020037
KGH48_09901-RA	OG0001427	4	386	PANTHER	PTHR46938	DISCOIDIN-1 SUBUNIT A-RELATED-RELATED	161	253	7.70E-14	T	13-12-2021	-	-
KGH48_09901-RA	OG0001427	4	386	PANTHER	PTHR46938	DISCOIDIN-1 SUBUNIT A-RELATED-RELATED	313	384	7.70E-14	T	13-12-2021	-	-
KGH48_09901-RA	OG0001427	4	386	SUPERFAMILY	SSF141086	Agglutinin HPA-like	311	382	2.35E-12	T	13-12-2021	IPR037221	H-type lectin domain superfamily	GO:0004497|GO:0005506|GO:0016705|GO:0020037
KGH48_09901-RA	OG0001427	4	386	SUPERFAMILY	SSF141086	Agglutinin HPA-like	171	252	2.35E-16	T	13-12-2021	IPR037221	H-type lectin domain superfamily	GO:0004497|GO:0005506|GO:0016705|GO:0020037
KGH48_09901-RA	OG0001427	4	386	Pfam	PF09458	H-type lectin domain	188	251	1.40E-12	T	13-12-2021	IPR019019	H-type lectin domain	GO:0004497|GO:0005506|GO:0016705|GO:0020037
KGH48_09901-RA	OG0001427	4	386	Pfam	PF09458	H-type lectin domain	320	382	2.40E-09	T	13-12-2021	IPR019019	H-type lectin domain	GO:0004497|GO:0005506|GO:0016705|GO:0020037
KGH48_22093-RA	OG0001427	4	274	Pfam	PF09458	H-type lectin domain	207	270	1.10E-12	T	13-12-2021	IPR019019	H-type lectin domain	GO:0004497|GO:0005506|GO:0016705|GO:0020037
KGH48_22093-RA	OG0001427	4	274	Coils	Coil	Coil	157	177	-	T	13-12-2021	-	-
KGH48_22093-RA	OG0001427	4	274	Gene3D	G3DSA:2.60.40.2080	-	182	272	7.80E-14	T	13-12-2021	IPR037221	H-type lectin domain superfamily	GO:0004497|GO:0005506|GO:0016705|GO:0020037
KGH48_22093-RA	OG0001427	4	274	SUPERFAMILY	SSF141086	Agglutinin HPA-like	200	270	1.31E-15	T	13-12-2021	IPR037221	H-type lectin domain superfamily	GO:0004497|GO:0005506|GO:0016705|GO:0020037
KGH48_02335-RA	OG0001427	4	299	Gene3D	G3DSA:2.60.40.2080	-	206	297	6.80E-13	T	13-12-2021	IPR037221	H-type lectin domain superfamily	GO:0004497|GO:0005506|GO:0016705|GO:0020037
KGH48_02335-RA	OG0001427	4	299	Pfam	PF09458	H-type lectin domain	233	295	2.10E-12	T	13-12-2021	IPR019019	H-type lectin domain	GO:0004497|GO:0005506|GO:0016705|GO:0020037
KGH48_02335-RA	OG0001427	4	299	Coils	Coil	Coil	168	202	-	T	13-12-2021	-	-	GO:0004497|GO:0005506|GO:0016705|GO:0020037
KGH48_02335-RA	OG0001427	4	299	SUPERFAMILY	SSF141086	Agglutinin HPA-like	219	295	2.62E-15	T	13-12-2021	IPR037221	H-type lectin domain superfamily	GO:0004497|GO:0005506|GO:0016705|GO:0020037
KGH48_09900-RA	OG0001427	4	75	SUPERFAMILY	SSF141086	Agglutinin HPA-like	3	71	3.01E-15	T	13-12-2021	IPR037221	H-type lectin domain superfamily	GO:0004497|GO:0005506|GO:0016705|GO:0020037
KGH48_09900-RA	OG0001427	4	75	Gene3D	G3DSA:2.60.40.2080	-	1	74	1.70E-13	T	13-12-2021	IPR037221	H-type lectin domain superfamily	GO:0004497|GO:0005506|GO:0016705|GO:0020037
KGH48_09900-RA	OG0001427	4	75	Pfam	PF09458	H-type lectin domain	8	71	2.70E-13	T	13-12-2021	IPR019019	H-type lectin domain	GO:0005506|GO:0016705
KGH48_09899-RA	OG0001427	4	75	Gene3D	G3DSA:2.60.40.2080	-	1	74	4.40E-13	T	13-12-2021	IPR037221	H-type lectin domain superfamily	GO:0004497|GO:0005506|GO:0016705|GO:0020037
KGH48_09899-RA	OG0001427	4	75	SUPERFAMILY	SSF141086	Agglutinin HPA-like	3	71	9.68E-15	T	13-12-2021	IPR037221	H-type lectin domain superfamily	GO:0004497|GO:0005506|GO:0016705|GO:0020037
KGH48_09899-RA	OG0001427	4	75	Pfam	PF09458	H-type lectin domain	8	71	1.50E-11	T	13-12-2021	IPR019019	H-type lectin domain	GO:0004497|GO:0005506|GO:0016705|GO:0020037
KGH48_09280-RA	OG0001955	4	173	CDD	cd00637	7tm_classA_rhodopsin-like	35	166	2.36E-16	T	13-12-2021	-	-	GO:0004497|GO:0005506|GO:0016705|GO:0020037
KGH48_09280-RA	OG0001955	4	173	ProSitePatterns	PS00237	G-protein coupled receptors family 1 signature.	103	119	-	T	13-12-2021	IPR000276	G protein-coupled receptor, rhodopsin-like
KGH48_09280-RA	OG0001955	4	173	Pfam	PF00001	7 transmembrane receptor (rhodopsin family)	35	165	2.50E-16	T	13-12-2021	IPR000276	G protein-coupled receptor, rhodopsin-like	GO:0004497|GO:0005506|GO:0016705|GO:0020037
KGH48_09280-RA	OG0001955	4	173	SUPERFAMILY	SSF81321	Family A G protein-coupled receptor-like	14	165	6.77E-21	T	13-12-2021	-	-	GO:0004497|GO:0005506|GO:0016705|GO:0020037
KGH48_09280-RA	OG0001955	4	173	Gene3D	G3DSA:1.20.1070.10	-	12	171	1.10E-22	T	13-12-2021	-	-	GO:0004497|GO:0005506|GO:0016705|GO:0020037
KGH48_09280-RA	OG0001955	4	173	PRINTS	PR00237	Rhodopsin-like GPCR superfamily signature	97	119	3.20E-06	T	13-12-2021	IPR000276	G protein-coupled receptor, rhodopsin-like	GO:0004497|GO:0005506|GO:0016705|GO:0020037
KGH48_09280-RA	OG0001955	4	173	PRINTS	PR00237	Rhodopsin-like GPCR superfamily signature	51	72	3.20E-06	T	13-12-2021	IPR000276	G protein-coupled receptor, rhodopsin-like	GO:0004497|GO:0005506|GO:0016705|GO:0020037
KGH48_09280-RA	OG0001955	4	173	PRINTS	PR00237	Rhodopsin-like GPCR superfamily signature	133	154	3.20E-06	T	13-12-2021	IPR000276	G protein-coupled receptor, rhodopsin-like	GO:0004497|GO:0005506|GO:0016705|GO:0020037
KGH48_09280-RA	OG0001955	4	173	PANTHER	PTHR24246	OLFACTORY RECEPTOR AND ADENOSINE RECEPTOR	10	164	1.90E-17	T	13-12-2021	-	-	GO:0004497|GO:0005506|GO:0016705|GO:0020037
KGH48_09280-RA	OG0001955	4	173	ProSiteProfiles	PS50262	G-protein coupled receptors family 1 profile.	33	173	16.640291	T	13-12-2021	IPR017452	GPCR, rhodopsin-like, 7TM	GO:0004497|GO:0005506|GO:0016705|GO:0020037
KGH48_11031-RA	OG0001955	4	272	PANTHER	PTHR24240	OPSIN	2	259	1.30E-24	T	13-12-2021	-	-	GO:0004497|GO:0005506|GO:0016705|GO:0020037
KGH48_11031-RA	OG0001955	4	272	CDD	cd00637	7tm_classA_rhodopsin-like	47	236	9.12E-22	T	13-12-2021	-	-	GO:0004497|GO:0005506|GO:0016705|GO:0020037
KGH48_11031-RA	OG0001955	4	272	PRINTS	PR00237	Rhodopsin-like GPCR superfamily signature	215	241	8.70E-11	T	13-12-2021	IPR000276	G protein-coupled receptor, rhodopsin-like	GO:0004497|GO:0005506|GO:0016705|GO:0020037
KGH48_11031-RA	OG0001955	4	272	PRINTS	PR00237	Rhodopsin-like GPCR superfamily signature	44	66	8.70E-11	T	13-12-2021	IPR000276	G protein-coupled receptor, rhodopsin-like	GO:0005506|GO:0016705
KGH48_11031-RA	OG0001955	4	272	PRINTS	PR00237	Rhodopsin-like GPCR superfamily signature	180	204	8.70E-11	T	13-12-2021	IPR000276	G protein-coupled receptor, rhodopsin-like
KGH48_11031-RA	OG0001955	4	272	PRINTS	PR00237	Rhodopsin-like GPCR superfamily signature	80	101	8.70E-11	T	13-12-2021	IPR000276	G protein-coupled receptor, rhodopsin-like
KGH48_11031-RA	OG0001955	4	272	PRINTS	PR00237	Rhodopsin-like GPCR superfamily signature	121	144	8.70E-11	T	13-12-2021	IPR000276	G protein-coupled receptor, rhodopsin-like	GO:0004497|GO:0005506|GO:0016705|GO:0020037
KGH48_11031-RA	OG0001955	4	272	SUPERFAMILY	SSF81321	Family A G protein-coupled receptor-like	1	258	7.42E-30	T	13-12-2021	-	-	GO:0004497|GO:0005506|GO:0016705|GO:0020037
KGH48_11031-RA	OG0001955	4	272	Pfam	PF00001	7 transmembrane receptor (rhodopsin family)	2	233	2.70E-18	T	13-12-2021	IPR000276	G protein-coupled receptor, rhodopsin-like	GO:0004497|GO:0005506|GO:0016705|GO:0020037
KGH48_11031-RA	OG0001955	4	272	Gene3D	G3DSA:1.20.1070.10	-	1	263	6.90E-35	T	13-12-2021	-	-	GO:0004497|GO:0005506|GO:0016705|GO:0020037
KGH48_11031-RA	OG0001955	4	272	ProSiteProfiles	PS50262	G-protein coupled receptors family 1 profile.	1	233	21.755733	T	13-12-2021	IPR017452	GPCR, rhodopsin-like, 7TM	GO:0004497|GO:0005506|GO:0016705|GO:0020037
KGH48_09279-RA	OG0001955	4	1160	Gene3D	G3DSA:1.20.1070.10	-	676	985	1.80E-27	T	13-12-2021	-	-
KGH48_09279-RA	OG0001955	4	1160	PRINTS	PR00237	Rhodopsin-like GPCR superfamily signature	115	136	5.20E-10	T	13-12-2021	IPR000276	G protein-coupled receptor, rhodopsin-like
KGH48_09279-RA	OG0001955	4	1160	PRINTS	PR00237	Rhodopsin-like GPCR superfamily signature	250	276	5.20E-10	T	13-12-2021	IPR000276	G protein-coupled receptor, rhodopsin-like
KGH48_09279-RA	OG0001955	4	1160	PRINTS	PR00237	Rhodopsin-like GPCR superfamily signature	156	179	5.20E-10	T	13-12-2021	IPR000276	G protein-coupled receptor, rhodopsin-like
KGH48_09279-RA	OG0001955	4	1160	PRINTS	PR00237	Rhodopsin-like GPCR superfamily signature	33	54	5.20E-10	T	13-12-2021	IPR000276	G protein-coupled receptor, rhodopsin-like	GO:0045095
KGH48_09279-RA	OG0001955	4	1160	PRINTS	PR00237	Rhodopsin-like GPCR superfamily signature	79	101	5.20E-10	T	13-12-2021	IPR000276	G protein-coupled receptor, rhodopsin-like	GO:0045095
KGH48_09279-RA	OG0001955	4	1160	ProSiteProfiles	PS50262	G-protein coupled receptors family 1 profile.	719	973	19.248163	T	13-12-2021	IPR017452	GPCR, rhodopsin-like, 7TM
KGH48_09279-RA	OG0001955	4	1160	PANTHER	PTHR24246	OLFACTORY RECEPTOR AND ADENOSINE RECEPTOR	687	980	3.00E-51	T	13-12-2021	-	-	GO:0004497|GO:0005506|GO:0016705|GO:0020037
KGH48_09279-RA	OG0001955	4	1160	PANTHER	PTHR24246	OLFACTORY RECEPTOR AND ADENOSINE RECEPTOR	11	283	3.00E-51	T	13-12-2021	-	-	GO:0005506|GO:0016705
KGH48_09279-RA	OG0001955	4	1160	SUPERFAMILY	SSF53098	Ribonuclease H-like	427	562	8.73E-17	T	13-12-2021	IPR012337	Ribonuclease H-like superfamily
KGH48_09279-RA	OG0001955	4	1160	ProSitePatterns	PS00237	G-protein coupled receptors family 1 signature.	85	101	-	T	13-12-2021	IPR000276	G protein-coupled receptor, rhodopsin-like	GO:0004497|GO:0005506|GO:0016705|GO:0020037
KGH48_09279-RA	OG0001955	4	1160	Pfam	PF00075	RNase H	433	561	2.40E-10	T	13-12-2021	IPR002156	Ribonuclease H domain	GO:0004497|GO:0005506|GO:0016705|GO:0020037
KGH48_09279-RA	OG0001955	4	1160	Gene3D	G3DSA:1.20.1070.10	-	1	288	2.00E-36	T	13-12-2021	-	-	GO:0004497|GO:0005506|GO:0016705|GO:0020037
KGH48_09279-RA	OG0001955	4	1160	CDD	cd00637	7tm_classA_rhodopsin-like	721	977	2.76E-19	T	13-12-2021	-	-	GO:0004497|GO:0005506|GO:0016705|GO:0020037
KGH48_09279-RA	OG0001955	4	1160	Gene3D	G3DSA:3.30.420.10	-	425	561	3.50E-21	T	13-12-2021	IPR036397	Ribonuclease H superfamily	GO:0004497|GO:0005506|GO:0016705|GO:0020037
KGH48_09279-RA	OG0001955	4	1160	CDD	cd09276	Rnase_HI_RT_non_LTR	436	559	7.56E-30	T	13-12-2021	-	-	GO:0004497|GO:0005506|GO:0016705|GO:0020037
KGH48_09279-RA	OG0001955	4	1160	ProSiteProfiles	PS50879	RNase H domain profile.	431	563	19.196802	T	13-12-2021	IPR002156	Ribonuclease H domain	GO:0004497|GO:0005506|GO:0016705|GO:0020037
KGH48_09279-RA	OG0001955	4	1160	SUPERFAMILY	SSF81321	Family A G protein-coupled receptor-like	3	285	2.38E-32	T	13-12-2021	-	-	GO:0004497|GO:0005506|GO:0016705|GO:0020037
KGH48_09279-RA	OG0001955	4	1160	CDD	cd00637	7tm_classA_rhodopsin-like	17	271	4.42E-29	T	13-12-2021	-	-	GO:0004497|GO:0005506|GO:0016705|GO:0020037
KGH48_09279-RA	OG0001955	4	1160	ProSiteProfiles	PS50262	G-protein coupled receptors family 1 profile.	15	268	24.323484	T	13-12-2021	IPR017452	GPCR, rhodopsin-like, 7TM	GO:0004497|GO:0005506|GO:0016705|GO:0020037
KGH48_09279-RA	OG0001955	4	1160	Pfam	PF00001	7 transmembrane receptor (rhodopsin family)	721	958	1.50E-20	T	13-12-2021	IPR000276	G protein-coupled receptor, rhodopsin-like	GO:0004497|GO:0005506|GO:0016705|GO:0020037
KGH48_09279-RA	OG0001955	4	1160	SUPERFAMILY	SSF81321	Family A G protein-coupled receptor-like	708	980	3.02E-24	T	13-12-2021	-	-	GO:0004497|GO:0005506|GO:0016705|GO:0020037
KGH48_09279-RA	OG0001955	4	1160	Pfam	PF00001	7 transmembrane receptor (rhodopsin family)	17	267	1.20E-20	T	13-12-2021	IPR000276	G protein-coupled receptor, rhodopsin-like	GO:0004497|GO:0005506|GO:0016705|GO:0020037
KGH48_27162-RA	OG0001955	4	307	CDD	cd00637	7tm_classA_rhodopsin-like	7	271	2.26E-26	T	13-12-2021	-	-	GO:0004497|GO:0005506|GO:0016705|GO:0020037
KGH48_27162-RA	OG0001955	4	307	ProSiteProfiles	PS50262	G-protein coupled receptors family 1 profile.	14	268	24.86512	T	13-12-2021	IPR017452	GPCR, rhodopsin-like, 7TM	GO:0004497|GO:0005506|GO:0016705|GO:0020037
KGH48_27162-RA	OG0001955	4	307	PANTHER	PTHR24249:SF372	LP14436P	6	297	1.60E-28	T	13-12-2021	-	-	GO:0004497|GO:0005506|GO:0016705|GO:0020037
KGH48_27162-RA	OG0001955	4	307	PANTHER	PTHR24249	HISTAMINE RECEPTOR-RELATED G-PROTEIN COUPLED RECEPTOR	6	297	1.60E-28	T	13-12-2021	-	-
KGH48_27162-RA	OG0001955	4	307	PRINTS	PR00237	Rhodopsin-like GPCR superfamily signature	115	136	9.30E-14	T	13-12-2021	IPR000276	G protein-coupled receptor, rhodopsin-like	GO:0004497|GO:0005506|GO:0016705|GO:0020037
KGH48_27162-RA	OG0001955	4	307	PRINTS	PR00237	Rhodopsin-like GPCR superfamily signature	250	276	9.30E-14	T	13-12-2021	IPR000276	G protein-coupled receptor, rhodopsin-like	GO:0004497|GO:0005506|GO:0016705|GO:0020037
KGH48_27162-RA	OG0001955	4	307	PRINTS	PR00237	Rhodopsin-like GPCR superfamily signature	215	239	9.30E-14	T	13-12-2021	IPR000276	G protein-coupled receptor, rhodopsin-like	GO:0004497|GO:0005506|GO:0016705|GO:0020037
KGH48_27162-RA	OG0001955	4	307	PRINTS	PR00237	Rhodopsin-like GPCR superfamily signature	32	53	9.30E-14	T	13-12-2021	IPR000276	G protein-coupled receptor, rhodopsin-like	GO:0004497|GO:0005506|GO:0016705|GO:0020037
KGH48_27162-RA	OG0001955	4	307	PRINTS	PR00237	Rhodopsin-like GPCR superfamily signature	79	101	9.30E-14	T	13-12-2021	IPR000276	G protein-coupled receptor, rhodopsin-like	GO:0004497|GO:0005506|GO:0016705|GO:0020037
KGH48_27162-RA	OG0001955	4	307	PRINTS	PR00237	Rhodopsin-like GPCR superfamily signature	156	179	9.30E-14	T	13-12-2021	IPR000276	G protein-coupled receptor, rhodopsin-like	GO:0004497|GO:0005506|GO:0016705|GO:0020037
KGH48_27162-RA	OG0001955	4	307	Pfam	PF00001	7 transmembrane receptor (rhodopsin family)	17	268	1.40E-22	T	13-12-2021	IPR000276	G protein-coupled receptor, rhodopsin-like	GO:0004497|GO:0005506|GO:0016705|GO:0020037
KGH48_27162-RA	OG0001955	4	307	Gene3D	G3DSA:1.20.1070.10	-	1	306	1.90E-38	T	13-12-2021	-	-	GO:0004497|GO:0005506|GO:0016705|GO:0020037
KGH48_27162-RA	OG0001955	4	307	SUPERFAMILY	SSF81321	Family A G protein-coupled receptor-like	5	293	1.01E-33	T	13-12-2021	-	-	GO:0004497|GO:0005506|GO:0016705|GO:0020037
KGH48_24279-RA	OG0001955	4	317	ProSitePatterns	PS00237	G-protein coupled receptors family 1 signature.	103	119	-	T	13-12-2021	IPR000276	G protein-coupled receptor, rhodopsin-like	GO:0004497|GO:0005506|GO:0016705|GO:0020037
KGH48_24279-RA	OG0001955	4	317	ProSiteProfiles	PS50262	G-protein coupled receptors family 1 profile.	33	286	23.661486	T	13-12-2021	IPR017452	GPCR, rhodopsin-like, 7TM	GO:0004497|GO:0005506|GO:0016705|GO:0020037
KGH48_24279-RA	OG0001955	4	317	PANTHER	PTHR24249:SF372	LP14436P	14	314	2.40E-27	T	13-12-2021	-	-	GO:0004497|GO:0005506|GO:0016705|GO:0020037
KGH48_24279-RA	OG0001955	4	317	Gene3D	G3DSA:1.20.1070.10	-	5	315	2.90E-37	T	13-12-2021	-	-	GO:0004497|GO:0005506|GO:0016705|GO:0020037
KGH48_24279-RA	OG0001955	4	317	CDD	cd00637	7tm_classA_rhodopsin-like	35	289	2.63E-24	T	13-12-2021	-	-	GO:0005506|GO:0016705
KGH48_24279-RA	OG0001955	4	317	Pfam	PF00001	7 transmembrane receptor (rhodopsin family)	35	286	1.00E-19	T	13-12-2021	IPR000276	G protein-coupled receptor, rhodopsin-like
KGH48_24279-RA	OG0001955	4	317	SMART	SM01381	7TM_GPCR_Srsx_2	27	301	0.0053	T	13-12-2021	IPR000276	G protein-coupled receptor, rhodopsin-like	GO:0004497|GO:0005506|GO:0016705|GO:0020037
KGH48_24279-RA	OG0001955	4	317	PANTHER	PTHR24249	HISTAMINE RECEPTOR-RELATED G-PROTEIN COUPLED RECEPTOR	14	314	2.40E-27	T	13-12-2021	-	-
KGH48_24279-RA	OG0001955	4	317	PRINTS	PR00237	Rhodopsin-like GPCR superfamily signature	174	197	3.40E-13	T	13-12-2021	IPR000276	G protein-coupled receptor, rhodopsin-like	GO:0004497|GO:0005506|GO:0016705|GO:0020037
KGH48_24279-RA	OG0001955	4	317	PRINTS	PR00237	Rhodopsin-like GPCR superfamily signature	97	119	3.40E-13	T	13-12-2021	IPR000276	G protein-coupled receptor, rhodopsin-like	GO:0004497|GO:0005506|GO:0016705|GO:0020037
KGH48_24279-RA	OG0001955	4	317	PRINTS	PR00237	Rhodopsin-like GPCR superfamily signature	133	154	3.40E-13	T	13-12-2021	IPR000276	G protein-coupled receptor, rhodopsin-like	GO:0004497|GO:0005506|GO:0016705|GO:0020037
KGH48_24279-RA	OG0001955	4	317	PRINTS	PR00237	Rhodopsin-like GPCR superfamily signature	51	72	3.40E-13	T	13-12-2021	IPR000276	G protein-coupled receptor, rhodopsin-like	GO:0004497|GO:0005506|GO:0016705|GO:0020037
KGH48_24279-RA	OG0001955	4	317	PRINTS	PR00237	Rhodopsin-like GPCR superfamily signature	268	294	3.40E-13	T	13-12-2021	IPR000276	G protein-coupled receptor, rhodopsin-like	GO:0004497|GO:0005506|GO:0016705|GO:0020037
KGH48_24279-RA	OG0001955	4	317	SUPERFAMILY	SSF81321	Family A G protein-coupled receptor-like	8	310	4.21E-32	T	13-12-2021	-	-	GO:0004497|GO:0005506|GO:0016705|GO:0020037
KGH48_11030-RA	OG0001955	4	301	CDD	cd00637	7tm_classA_rhodopsin-like	1	265	4.79E-26	T	13-12-2021	-	-	GO:0004497|GO:0005506|GO:0016705|GO:0020037
KGH48_11030-RA	OG0001955	4	301	PANTHER	PTHR24246:SF27	ADENOSINE RECEPTOR HOMOLOG	4	287	6.40E-28	T	13-12-2021	-	-	GO:0004497|GO:0005506|GO:0016705|GO:0020037
KGH48_11030-RA	OG0001955	4	301	SUPERFAMILY	SSF81321	Family A G protein-coupled receptor-like	3	288	2.38E-34	T	13-12-2021	-	-	GO:0004497|GO:0005506|GO:0016705|GO:0020037
KGH48_11030-RA	OG0001955	4	301	PANTHER	PTHR24246	OLFACTORY RECEPTOR AND ADENOSINE RECEPTOR	4	287	6.40E-28	T	13-12-2021	-	-	GO:0005506|GO:0016705
KGH48_11030-RA	OG0001955	4	301	Gene3D	G3DSA:1.20.1070.10	-	1	292	2.40E-40	T	13-12-2021	-	-
KGH48_11030-RA	OG0001955	4	301	PRINTS	PR00237	Rhodopsin-like GPCR superfamily signature	26	47	3.10E-13	T	13-12-2021	IPR000276	G protein-coupled receptor, rhodopsin-like	GO:0004497|GO:0005506|GO:0016705|GO:0020037
KGH48_11030-RA	OG0001955	4	301	PRINTS	PR00237	Rhodopsin-like GPCR superfamily signature	209	233	3.10E-13	T	13-12-2021	IPR000276	G protein-coupled receptor, rhodopsin-like	GO:0004497|GO:0005506|GO:0016705|GO:0020037
KGH48_11030-RA	OG0001955	4	301	PRINTS	PR00237	Rhodopsin-like GPCR superfamily signature	73	95	3.10E-13	T	13-12-2021	IPR000276	G protein-coupled receptor, rhodopsin-like	GO:0004497|GO:0005506|GO:0016705|GO:0020037
KGH48_11030-RA	OG0001955	4	301	PRINTS	PR00237	Rhodopsin-like GPCR superfamily signature	244	270	3.10E-13	T	13-12-2021	IPR000276	G protein-coupled receptor, rhodopsin-like	GO:0004497|GO:0005506|GO:0016705|GO:0020037
KGH48_11030-RA	OG0001955	4	301	PRINTS	PR00237	Rhodopsin-like GPCR superfamily signature	109	130	3.10E-13	T	13-12-2021	IPR000276	G protein-coupled receptor, rhodopsin-like	GO:0004497|GO:0005506|GO:0016705|GO:0020037
KGH48_11030-RA	OG0001955	4	301	PRINTS	PR00237	Rhodopsin-like GPCR superfamily signature	150	173	3.10E-13	T	13-12-2021	IPR000276	G protein-coupled receptor, rhodopsin-like	GO:0004497|GO:0005506|GO:0016705|GO:0020037
KGH48_11030-RA	OG0001955	4	301	Pfam	PF00001	7 transmembrane receptor (rhodopsin family)	10	262	2.10E-22	T	13-12-2021	IPR000276	G protein-coupled receptor, rhodopsin-like
KGH48_11030-RA	OG0001955	4	301	ProSiteProfiles	PS50262	G-protein coupled receptors family 1 profile.	8	262	24.463909	T	13-12-2021	IPR017452	GPCR, rhodopsin-like, 7TM	GO:0004497|GO:0005506|GO:0016705|GO:0020037
KGH48_09281-RA	OG0001955	4	253	PRINTS	PR00237	Rhodopsin-like GPCR superfamily signature	33	55	5.70E-08	T	13-12-2021	IPR000276	G protein-coupled receptor, rhodopsin-like	GO:0004497|GO:0005506|GO:0016705|GO:0020037
KGH48_09281-RA	OG0001955	4	253	PRINTS	PR00237	Rhodopsin-like GPCR superfamily signature	110	133	5.70E-08	T	13-12-2021	IPR000276	G protein-coupled receptor, rhodopsin-like	GO:0004497|GO:0005506|GO:0016705|GO:0020037
KGH48_09281-RA	OG0001955	4	253	PRINTS	PR00237	Rhodopsin-like GPCR superfamily signature	69	90	5.70E-08	T	13-12-2021	IPR000276	G protein-coupled receptor, rhodopsin-like	GO:0004497|GO:0005506|GO:0016705|GO:0020037
KGH48_09281-RA	OG0001955	4	253	PRINTS	PR00237	Rhodopsin-like GPCR superfamily signature	204	230	5.70E-08	T	13-12-2021	IPR000276	G protein-coupled receptor, rhodopsin-like	GO:0004497|GO:0005506|GO:0016705|GO:0020037
KGH48_09281-RA	OG0001955	4	253	CDD	cd00637	7tm_classA_rhodopsin-like	28	225	3.26E-18	T	13-12-2021	-	-	GO:0004497|GO:0005506|GO:0016705|GO:0020037
KGH48_09281-RA	OG0001955	4	253	PANTHER	PTHR24240	OPSIN	36	244	3.60E-24	T	13-12-2021	-	-	GO:0004497|GO:0005506|GO:0016705|GO:0020037
KGH48_09281-RA	OG0001955	4	253	SUPERFAMILY	SSF81321	Family A G protein-coupled receptor-like	17	248	2.84E-27	T	13-12-2021	-	-	GO:0004497|GO:0005506|GO:0016705|GO:0020037
KGH48_09281-RA	OG0001955	4	253	ProSiteProfiles	PS50262	G-protein coupled receptors family 1 profile.	40	222	18.205013	T	13-12-2021	IPR017452	GPCR, rhodopsin-like, 7TM	GO:0004497|GO:0005506|GO:0016705|GO:0020037
KGH48_09281-RA	OG0001955	4	253	Gene3D	G3DSA:1.20.1070.10	-	1	253	2.90E-31	T	13-12-2021	-	-	GO:0004497|GO:0005506|GO:0016705|GO:0020037
KGH48_09281-RA	OG0001955	4	253	Pfam	PF00001	7 transmembrane receptor (rhodopsin family)	36	221	1.00E-17	T	13-12-2021	IPR000276	G protein-coupled receptor, rhodopsin-like	GO:0004497|GO:0005506|GO:0016705|GO:0020037
KGH48_11667-RA	OG0005654	4	168	SUPERFAMILY	SSF52833	Thioredoxin-like	44	147	1.03E-11	T	13-12-2021	IPR036249	Thioredoxin-like superfamily	GO:0005506|GO:0016705
KGH48_11667-RA	OG0005654	4	168	CDD	cd02961	PDI_a_family	50	128	5.28E-08	T	13-12-2021	-	-	GO:0004497|GO:0005506|GO:0016705|GO:0020037
KGH48_11667-RA	OG0005654	4	168	Gene3D	G3DSA:3.40.30.10	Glutaredoxin	31	153	1.00E-10	T	13-12-2021	-	-	GO:0004497|GO:0005506|GO:0016705|GO:0020037
KGH48_11663-RA	OG0005654	4	98	SUPERFAMILY	SSF52833	Thioredoxin-like	1	83	2.44E-06	T	13-12-2021	IPR036249	Thioredoxin-like superfamily	GO:0004497|GO:0005506|GO:0016705|GO:0020037
KGH48_11666-RA	OG0005654	4	168	CDD	cd02961	PDI_a_family	48	128	2.03E-07	T	13-12-2021	-	-	GO:0004497|GO:0005506|GO:0016705|GO:0020037
KGH48_11666-RA	OG0005654	4	168	SUPERFAMILY	SSF52833	Thioredoxin-like	45	147	1.88E-11	T	13-12-2021	IPR036249	Thioredoxin-like superfamily	GO:0004497|GO:0005506|GO:0016705|GO:0020037
KGH48_11666-RA	OG0005654	4	168	Gene3D	G3DSA:3.40.30.10	Glutaredoxin	29	154	4.80E-11	T	13-12-2021	-	-	GO:0004497|GO:0005506|GO:0016705|GO:0020037
KGH48_11668-RA	OG0005654	4	238	Pfam	PF00085	Thioredoxin	44	134	4.70E-06	T	13-12-2021	IPR013766	Thioredoxin domain	GO:0004497|GO:0005506|GO:0016705|GO:0020037
KGH48_11668-RA	OG0005654	4	238	SUPERFAMILY	SSF52833	Thioredoxin-like	39	148	8.92E-12	T	13-12-2021	IPR036249	Thioredoxin-like superfamily	GO:0004497|GO:0005506|GO:0016705|GO:0020037
KGH48_11668-RA	OG0005654	4	238	SUPERFAMILY	SSF52833	Thioredoxin-like	137	221	4.26E-07	T	13-12-2021	IPR036249	Thioredoxin-like superfamily	GO:0004497|GO:0005506|GO:0016705|GO:0020037
KGH48_11668-RA	OG0005654	4	238	Gene3D	G3DSA:3.40.30.10	Glutaredoxin	30	150	6.00E-12	T	13-12-2021	-	-	GO:0004497|GO:0005506|GO:0016705|GO:0020037
KGH48_11664-RA	OG0005654	4	227	Gene3D	G3DSA:3.40.30.10	Glutaredoxin	89	196	9.50E-10	T	13-12-2021	-	-	GO:0004497|GO:0005506|GO:0016705|GO:0020037
KGH48_11664-RA	OG0005654	4	227	CDD	cd02961	PDI_a_family	95	184	6.40E-07	T	13-12-2021	-	-	GO:0004497|GO:0005506|GO:0016705|GO:0020037
KGH48_11664-RA	OG0005654	4	227	SUPERFAMILY	SSF52833	Thioredoxin-like	91	194	3.66E-09	T	13-12-2021	IPR036249	Thioredoxin-like superfamily	GO:0004497|GO:0005506|GO:0016705|GO:0020037
KGH48_11665-RA	OG0005654	4	168	SUPERFAMILY	SSF52833	Thioredoxin-like	45	148	2.71E-10	T	13-12-2021	IPR036249	Thioredoxin-like superfamily	GO:0004497|GO:0005506|GO:0016705|GO:0020037
KGH48_11665-RA	OG0005654	4	168	CDD	cd02961	PDI_a_family	50	128	1.39E-06	T	13-12-2021	-	-
KGH48_11665-RA	OG0005654	4	168	Gene3D	G3DSA:3.40.30.10	Glutaredoxin	44	151	3.60E-09	T	13-12-2021	-	-	GO:0004497|GO:0005506|GO:0016705|GO:0020037
KGH48_11390-RA	OG0000438	5	317	Gene3D	G3DSA:1.20.1070.10	-	1	315	5.90E-37	T	13-12-2021	-	-
KGH48_11390-RA	OG0000438	5	317	SUPERFAMILY	SSF81321	Family A G protein-coupled receptor-like	4	314	1.19E-26	T	13-12-2021	-	-
KGH48_11390-RA	OG0000438	5	317	Pfam	PF10324	Serpentine type 7TM GPCR chemoreceptor Srw	12	311	6.30E-20	T	13-12-2021	IPR019427	7TM GPCR, serpentine receptor class w (Srw)	GO:0004497|GO:0005506|GO:0016705|GO:0020037
KGH48_11390-RA	OG0000438	5	317	ProSiteProfiles	PS50262	G-protein coupled receptors family 1 profile.	19	294	17.482834	T	13-12-2021	IPR017452	GPCR, rhodopsin-like, 7TM	GO:0004497|GO:0005506|GO:0016705|GO:0020037
KGH48_11390-RA	OG0000438	5	317	PANTHER	PTHR24243	G-PROTEIN COUPLED RECEPTOR	6	313	9.80E-19	T	13-12-2021	-	-	GO:0004497|GO:0005506|GO:0016705|GO:0020037
KGH48_11390-RA	OG0000438	5	317	PRINTS	PR00237	Rhodopsin-like GPCR superfamily signature	231	255	1.30E-08	T	13-12-2021	IPR000276	G protein-coupled receptor, rhodopsin-like	GO:0004497|GO:0005506|GO:0016705|GO:0020037
KGH48_11390-RA	OG0000438	5	317	PRINTS	PR00237	Rhodopsin-like GPCR superfamily signature	276	302	1.30E-08	T	13-12-2021	IPR000276	G protein-coupled receptor, rhodopsin-like	GO:0004497|GO:0005506|GO:0016705|GO:0020037
KGH48_11390-RA	OG0000438	5	317	PRINTS	PR00237	Rhodopsin-like GPCR superfamily signature	36	57	1.30E-08	T	13-12-2021	IPR000276	G protein-coupled receptor, rhodopsin-like	GO:0004497|GO:0005506|GO:0016705|GO:0020037
KGH48_11390-RA	OG0000438	5	317	PRINTS	PR00237	Rhodopsin-like GPCR superfamily signature	4	28	1.30E-08	T	13-12-2021	IPR000276	G protein-coupled receptor, rhodopsin-like	GO:0004497|GO:0005506|GO:0016705|GO:0020037
KGH48_16147-RA	OG0000438	5	312	Gene3D	G3DSA:1.20.1070.10	-	1	312	1.40E-38	T	13-12-2021	-	-	GO:0004497|GO:0005506|GO:0016705|GO:0020037
KGH48_16147-RA	OG0000438	5	312	ProSiteProfiles	PS50262	G-protein coupled receptors family 1 profile.	19	295	19.368526	T	13-12-2021	IPR017452	GPCR, rhodopsin-like, 7TM	GO:0004497|GO:0005506|GO:0016705|GO:0020037
KGH48_16147-RA	OG0000438	5	312	Pfam	PF10324	Serpentine type 7TM GPCR chemoreceptor Srw	11	311	1.50E-20	T	13-12-2021	IPR019427	7TM GPCR, serpentine receptor class w (Srw)	GO:0004497|GO:0005506|GO:0016705|GO:0020037
KGH48_16147-RA	OG0000438	5	312	PRINTS	PR00237	Rhodopsin-like GPCR superfamily signature	4	28	4.60E-10	T	13-12-2021	IPR000276	G protein-coupled receptor, rhodopsin-like	GO:0004497|GO:0005506|GO:0016705|GO:0020037
KGH48_16147-RA	OG0000438	5	312	PRINTS	PR00237	Rhodopsin-like GPCR superfamily signature	277	303	4.60E-10	T	13-12-2021	IPR000276	G protein-coupled receptor, rhodopsin-like	GO:0004497|GO:0005506|GO:0016705|GO:0020037
KGH48_16147-RA	OG0000438	5	312	PRINTS	PR00237	Rhodopsin-like GPCR superfamily signature	232	256	4.60E-10	T	13-12-2021	IPR000276	G protein-coupled receptor, rhodopsin-like	GO:0004497|GO:0005506|GO:0016705|GO:0020037
KGH48_16147-RA	OG0000438	5	312	PRINTS	PR00237	Rhodopsin-like GPCR superfamily signature	36	57	4.60E-10	T	13-12-2021	IPR000276	G protein-coupled receptor, rhodopsin-like	GO:0005506|GO:0016705
KGH48_16147-RA	OG0000438	5	312	PANTHER	PTHR24243	G-PROTEIN COUPLED RECEPTOR	7	310	9.20E-23	T	13-12-2021	-	-	GO:0004497|GO:0005506|GO:0016705|GO:0020037
KGH48_16147-RA	OG0000438	5	312	SUPERFAMILY	SSF81321	Family A G protein-coupled receptor-like	4	311	1.19E-26	T	13-12-2021	-	-	GO:0004497|GO:0005506|GO:0016705|GO:0020037
KGH48_09970-RA	OG0000438	5	1308	Pfam	PF00001	7 transmembrane receptor (rhodopsin family)	87	335	6.90E-08	T	13-12-2021	IPR000276	G protein-coupled receptor, rhodopsin-like	GO:0004497|GO:0005506|GO:0016705|GO:0020037
KGH48_09970-RA	OG0000438	5	1308	Gene3D	G3DSA:1.20.1070.10	-	1145	1306	4.70E-17	T	13-12-2021	-	-	GO:0004497|GO:0005506|GO:0016705|GO:0020037
KGH48_09970-RA	OG0000438	5	1308	Gene3D	G3DSA:1.20.1070.10	-	60	349	2.20E-25	T	13-12-2021	-	-	GO:0004497|GO:0005506|GO:0016705|GO:0020037
KGH48_09970-RA	OG0000438	5	1308	ProSiteProfiles	PS50262	G-protein coupled receptors family 1 profile.	86	326	13.932115	T	13-12-2021	IPR017452	GPCR, rhodopsin-like, 7TM
KGH48_09970-RA	OG0000438	5	1308	Gene3D	G3DSA:3.30.420.10	-	847	971	7.60E-15	T	13-12-2021	IPR036397	Ribonuclease H superfamily	GO:0004497|GO:0005506|GO:0016705|GO:0020037
KGH48_09970-RA	OG0000438	5	1308	Gene3D	G3DSA:1.20.1070.10	-	520	846	2.10E-35	T	13-12-2021	-	-	GO:0004497|GO:0005506|GO:0016705|GO:0020037
KGH48_09970-RA	OG0000438	5	1308	SUPERFAMILY	SSF81321	Family A G protein-coupled receptor-like	65	333	6.23E-18	T	13-12-2021	-	-	GO:0004497|GO:0005506|GO:0016705|GO:0020037
KGH48_09970-RA	OG0000438	5	1308	ProSiteProfiles	PS50879	RNase H domain profile.	843	970	14.183734	T	13-12-2021	IPR002156	Ribonuclease H domain	GO:0004497|GO:0005506|GO:0016705|GO:0020037
KGH48_09970-RA	OG0000438	5	1308	SUPERFAMILY	SSF81321	Family A G protein-coupled receptor-like	1079	1302	1.46E-13	T	13-12-2021	-	-	GO:0004497|GO:0005506|GO:0016705|GO:0020037
KGH48_09970-RA	OG0000438	5	1308	Pfam	PF10324	Serpentine type 7TM GPCR chemoreceptor Srw	541	844	2.60E-17	T	13-12-2021	IPR019427	7TM GPCR, serpentine receptor class w (Srw)	GO:0004497|GO:0005506|GO:0016705|GO:0020037
KGH48_09970-RA	OG0000438	5	1308	Pfam	PF10324	Serpentine type 7TM GPCR chemoreceptor Srw	1160	1299	1.20E-07	T	13-12-2021	IPR019427	7TM GPCR, serpentine receptor class w (Srw)	GO:0004497|GO:0005506|GO:0016705|GO:0020037
KGH48_09970-RA	OG0000438	5	1308	PANTHER	PTHR24243	G-PROTEIN COUPLED RECEPTOR	59	321	7.90E-49	T	13-12-2021	-	-	GO:0004497|GO:0005506|GO:0016705|GO:0020037
KGH48_09970-RA	OG0000438	5	1308	PANTHER	PTHR24243	G-PROTEIN COUPLED RECEPTOR	1169	1299	7.90E-49	T	13-12-2021	-	-
KGH48_09970-RA	OG0000438	5	1308	PANTHER	PTHR24243	G-PROTEIN COUPLED RECEPTOR	503	898	7.90E-49	T	13-12-2021	-	-	GO:0005506|GO:0016705
KGH48_09970-RA	OG0000438	5	1308	SUPERFAMILY	SSF81321	Family A G protein-coupled receptor-like	531	844	5.68E-25	T	13-12-2021	-	-	GO:0004497|GO:0005506|GO:0016705|GO:0020037
KGH48_09970-RA	OG0000438	5	1308	ProSiteProfiles	PS50262	G-protein coupled receptors family 1 profile.	1167	1283	9.599033	T	13-12-2021	IPR017452	GPCR, rhodopsin-like, 7TM	GO:0004497|GO:0005506|GO:0016705|GO:0020037
KGH48_09970-RA	OG0000438	5	1308	PRINTS	PR00237	Rhodopsin-like GPCR superfamily signature	103	124	6.20E-07	T	13-12-2021	IPR000276	G protein-coupled receptor, rhodopsin-like	GO:0004497|GO:0005506|GO:0016705|GO:0020037
KGH48_09970-RA	OG0000438	5	1308	PRINTS	PR00237	Rhodopsin-like GPCR superfamily signature	71	95	6.20E-07	T	13-12-2021	IPR000276	G protein-coupled receptor, rhodopsin-like	GO:0004497|GO:0005506|GO:0016705|GO:0020037
KGH48_09970-RA	OG0000438	5	1308	PRINTS	PR00237	Rhodopsin-like GPCR superfamily signature	814	840	6.20E-07	T	13-12-2021	IPR000276	G protein-coupled receptor, rhodopsin-like
KGH48_09970-RA	OG0000438	5	1308	PRINTS	PR00237	Rhodopsin-like GPCR superfamily signature	769	793	6.20E-07	T	13-12-2021	IPR000276	G protein-coupled receptor, rhodopsin-like
KGH48_09970-RA	OG0000438	5	1308	Pfam	PF00075	RNase H	848	968	1.60E-09	T	13-12-2021	IPR002156	Ribonuclease H domain	-
KGH48_09970-RA	OG0000438	5	1308	ProSiteProfiles	PS50262	G-protein coupled receptors family 1 profile.	549	832	15.055506	T	13-12-2021	IPR017452	GPCR, rhodopsin-like, 7TM	-
KGH48_09970-RA	OG0000438	5	1308	SUPERFAMILY	SSF53098	Ribonuclease H-like	850	968	1.24E-14	T	13-12-2021	IPR012337	Ribonuclease H-like superfamily
KGH48_21679-RA	OG0000438	5	285	Gene3D	G3DSA:1.20.1070.10	-	1	283	2.00E-28	T	13-12-2021	-	-	-
KGH48_21679-RA	OG0000438	5	285	SUPERFAMILY	SSF81321	Family A G protein-coupled receptor-like	5	282	3.30E-19	T	13-12-2021	-	-	-
KGH48_21679-RA	OG0000438	5	285	Pfam	PF10324	Serpentine type 7TM GPCR chemoreceptor Srw	6	270	7.40E-08	T	13-12-2021	IPR019427	7TM GPCR, serpentine receptor class w (Srw)
KGH48_21679-RA	OG0000438	5	285	ProSiteProfiles	PS50262	G-protein coupled receptors family 1 profile.	13	285	14.233023	T	13-12-2021	IPR017452	GPCR, rhodopsin-like, 7TM
KGH48_21679-RA	OG0000438	5	285	PANTHER	PTHR24243	G-PROTEIN COUPLED RECEPTOR	2	282	7.40E-12	T	13-12-2021	-	-
KGH48_09971-RA	OG0000438	5	276	SUPERFAMILY	SSF81321	Family A G protein-coupled receptor-like	1	275	2.56E-23	T	13-12-2021	-	-	-
KGH48_09971-RA	OG0000438	5	276	Pfam	PF10324	Serpentine type 7TM GPCR chemoreceptor Srw	2	275	1.60E-14	T	13-12-2021	IPR019427	7TM GPCR, serpentine receptor class w (Srw)	-
KGH48_09971-RA	OG0000438	5	276	PRINTS	PR00237	Rhodopsin-like GPCR superfamily signature	1	13	2.00E-05	T	13-12-2021	IPR000276	G protein-coupled receptor, rhodopsin-like	-
KGH48_09971-RA	OG0000438	5	276	PRINTS	PR00237	Rhodopsin-like GPCR superfamily signature	196	220	2.00E-05	T	13-12-2021	IPR000276	G protein-coupled receptor, rhodopsin-like	-
KGH48_09971-RA	OG0000438	5	276	PRINTS	PR00237	Rhodopsin-like GPCR superfamily signature	241	267	2.00E-05	T	13-12-2021	IPR000276	G protein-coupled receptor, rhodopsin-like	-
KGH48_09971-RA	OG0000438	5	276	PANTHER	PTHR24243	G-PROTEIN COUPLED RECEPTOR	2	274	5.40E-14	T	13-12-2021	-	-	-
KGH48_09971-RA	OG0000438	5	276	Gene3D	G3DSA:1.20.1070.10	-	1	276	2.00E-32	T	13-12-2021	-	-	-
KGH48_09971-RA	OG0000438	5	276	ProSiteProfiles	PS50262	G-protein coupled receptors family 1 profile.	1	259	15.978292	T	13-12-2021	IPR017452	GPCR, rhodopsin-like, 7TM
KGH48_22578-RA	OG0000438	5	178	Gene3D	G3DSA:1.20.1070.10	-	1	178	9.60E-14	T	13-12-2021	-	-
KGH48_22578-RA	OG0000438	5	178	SUPERFAMILY	SSF81321	Family A G protein-coupled receptor-like	2	156	4.67E-09	T	13-12-2021	-	-	-
KGH48_22578-RA	OG0000438	5	178	ProSiteProfiles	PS50262	G-protein coupled receptors family 1 profile.	6	178	9.298125	T	13-12-2021	IPR017452	GPCR, rhodopsin-like, 7TM
KGH48_09972-RA	OG0000438	5	887	SUPERFAMILY	SSF81321	Family A G protein-coupled receptor-like	2	315	2.93E-26	T	13-12-2021	-	-	-
KGH48_09972-RA	OG0000438	5	887	Gene3D	G3DSA:1.20.1070.10	-	325	663	1.30E-28	T	13-12-2021	-	-	-
KGH48_09972-RA	OG0000438	5	887	ProSiteProfiles	PS50262	G-protein coupled receptors family 1 profile.	356	624	10.040366	T	13-12-2021	IPR017452	GPCR, rhodopsin-like, 7TM	GO:0003676
KGH48_09972-RA	OG0000438	5	887	ProSiteProfiles	PS50262	G-protein coupled receptors family 1 profile.	15	299	16.439686	T	13-12-2021	IPR017452	GPCR, rhodopsin-like, 7TM
KGH48_09972-RA	OG0000438	5	887	Pfam	PF10324	Serpentine type 7TM GPCR chemoreceptor Srw	7	315	8.10E-16	T	13-12-2021	IPR019427	7TM GPCR, serpentine receptor class w (Srw)
KGH48_09972-RA	OG0000438	5	887	Pfam	PF10324	Serpentine type 7TM GPCR chemoreceptor Srw	506	638	1.50E-06	T	13-12-2021	IPR019427	7TM GPCR, serpentine receptor class w (Srw)
KGH48_09972-RA	OG0000438	5	887	Gene3D	G3DSA:1.20.1070.10	-	1	320	4.50E-38	T	13-12-2021	-	-
KGH48_09972-RA	OG0000438	5	887	SMART	SM01381	7TM_GPCR_Srsx_2	9	314	0.0043	T	13-12-2021	IPR000276	G protein-coupled receptor, rhodopsin-like	GO:0003676
KGH48_09972-RA	OG0000438	5	887	SUPERFAMILY	SSF81321	Family A G protein-coupled receptor-like	337	658	6.23E-21	T	13-12-2021	-	-
KGH48_09972-RA	OG0000438	5	887	PRINTS	PR00237	Rhodopsin-like GPCR superfamily signature	606	632	1.40E-06	T	13-12-2021	IPR000276	G protein-coupled receptor, rhodopsin-like
KGH48_09972-RA	OG0000438	5	887	PRINTS	PR00237	Rhodopsin-like GPCR superfamily signature	561	585	1.40E-06	T	13-12-2021	IPR000276	G protein-coupled receptor, rhodopsin-like
KGH48_09972-RA	OG0000438	5	887	PRINTS	PR00237	Rhodopsin-like GPCR superfamily signature	373	394	1.40E-06	T	13-12-2021	IPR000276	G protein-coupled receptor, rhodopsin-like
KGH48_09972-RA	OG0000438	5	887	PRINTS	PR00237	Rhodopsin-like GPCR superfamily signature	341	365	1.40E-06	T	13-12-2021	IPR000276	G protein-coupled receptor, rhodopsin-like	GO:0003676
KGH48_09972-RA	OG0000438	5	887	PANTHER	PTHR24243	G-PROTEIN COUPLED RECEPTOR	3	321	4.80E-39	T	13-12-2021	-	-
KGH48_09972-RA	OG0000438	5	887	PANTHER	PTHR24243	G-PROTEIN COUPLED RECEPTOR	340	651	4.80E-39	T	13-12-2021	-	-
KGH48_14638-RA	OG0000438	5	259	Pfam	PF10324	Serpentine type 7TM GPCR chemoreceptor Srw	32	255	1.40E-13	T	13-12-2021	IPR019427	7TM GPCR, serpentine receptor class w (Srw)
KGH48_14638-RA	OG0000438	5	259	Gene3D	G3DSA:1.20.1070.10	-	3	258	3.60E-28	T	13-12-2021	-	-
KGH48_14638-RA	OG0000438	5	259	ProSiteProfiles	PS50262	G-protein coupled receptors family 1 profile.	44	240	14.072538	T	13-12-2021	IPR017452	GPCR, rhodopsin-like, 7TM
KGH48_14638-RA	OG0000438	5	259	PANTHER	PTHR24243	G-PROTEIN COUPLED RECEPTOR	43	255	9.80E-16	T	13-12-2021	-	-	-
KGH48_14638-RA	OG0000438	5	259	SUPERFAMILY	SSF81321	Family A G protein-coupled receptor-like	32	256	2.11E-21	T	13-12-2021	-	-
KGH48_25518-RA	OG0000438	5	347	PANTHER	PTHR24243	G-PROTEIN COUPLED RECEPTOR	11	340	1.40E-20	T	13-12-2021	-	-
KGH48_25518-RA	OG0000438	5	347	PRINTS	PR00237	Rhodopsin-like GPCR superfamily signature	306	332	5.40E-10	T	13-12-2021	IPR000276	G protein-coupled receptor, rhodopsin-like
KGH48_25518-RA	OG0000438	5	347	PRINTS	PR00237	Rhodopsin-like GPCR superfamily signature	261	285	5.40E-10	T	13-12-2021	IPR000276	G protein-coupled receptor, rhodopsin-like
KGH48_25518-RA	OG0000438	5	347	PRINTS	PR00237	Rhodopsin-like GPCR superfamily signature	33	57	5.40E-10	T	13-12-2021	IPR000276	G protein-coupled receptor, rhodopsin-like
KGH48_25518-RA	OG0000438	5	347	PRINTS	PR00237	Rhodopsin-like GPCR superfamily signature	65	86	5.40E-10	T	13-12-2021	IPR000276	G protein-coupled receptor, rhodopsin-like
KGH48_25518-RA	OG0000438	5	347	ProSiteProfiles	PS50262	G-protein coupled receptors family 1 profile.	48	324	17.823864	T	13-12-2021	IPR017452	GPCR, rhodopsin-like, 7TM
KGH48_25518-RA	OG0000438	5	347	Pfam	PF10324	Serpentine type 7TM GPCR chemoreceptor Srw	40	340	1.10E-16	T	13-12-2021	IPR019427	7TM GPCR, serpentine receptor class w (Srw)
KGH48_25518-RA	OG0000438	5	347	SUPERFAMILY	SSF81321	Family A G protein-coupled receptor-like	15	342	3.57E-30	T	13-12-2021	-	-	GO:0003676
KGH48_25518-RA	OG0000438	5	347	Gene3D	G3DSA:1.20.1070.10	-	5	347	1.20E-37	T	13-12-2021	-	-	GO:0005975|GO:0008107|GO:0016020
KGH48_04959-RA	OG0000532	5	164	ProSiteProfiles	PS51296	Rieske [2Fe-2S] iron-sulfur domain profile.	1	40	14.094648	T	13-12-2021	IPR017941	Rieske [2Fe-2S] iron-sulphur domain	GO:0005975|GO:0008107|GO:0016020
KGH48_04959-RA	OG0000532	5	164	SUPERFAMILY	SSF55961	Bet v1-like	45	129	8.24E-05	T	13-12-2021	-	-	GO:0005975|GO:0008107|GO:0016020
KGH48_04959-RA	OG0000532	5	164	SUPERFAMILY	SSF50022	ISP domain	1	63	6.42E-12	T	13-12-2021	IPR036922	Rieske [2Fe-2S] iron-sulphur domain superfamily	GO:0005975|GO:0008107|GO:0016020
KGH48_04959-RA	OG0000532	5	164	Pfam	PF00355	Rieske [2Fe-2S] domain	2	39	2.10E-06	T	13-12-2021	IPR017941	Rieske [2Fe-2S] iron-sulphur domain	GO:0005975|GO:0008107|GO:0016020
KGH48_04959-RA	OG0000532	5	164	Gene3D	G3DSA:3.90.380.10	-	66	163	1.80E-17	T	13-12-2021	-	-
KGH48_04959-RA	OG0000532	5	164	PANTHER	PTHR21266	IRON-SULFUR DOMAIN CONTAINING PROTEIN	1	125	2.30E-17	T	13-12-2021	-	-	GO:0005975|GO:0008107|GO:0016020
KGH48_04959-RA	OG0000532	5	164	Gene3D	G3DSA:2.102.10.10	-	1	65	1.80E-09	T	13-12-2021	IPR036922	Rieske [2Fe-2S] iron-sulphur domain superfamily	GO:0005975|GO:0008107|GO:0016020
KGH48_04959-RA	OG0000532	5	164	PANTHER	PTHR21266:SF32	NEVERLAND	1	125	2.30E-17	T	13-12-2021	-	-	GO:0005975|GO:0008107|GO:0016020
KGH48_23038-RA	OG0000532	5	279	PANTHER	PTHR21266:SF32	NEVERLAND	52	254	9.90E-34	T	13-12-2021	-	-
KGH48_23038-RA	OG0000532	5	279	Pfam	PF00355	Rieske [2Fe-2S] domain	51	114	1.50E-15	T	13-12-2021	IPR017941	Rieske [2Fe-2S] iron-sulphur domain	GO:0005975|GO:0008107|GO:0016020
KGH48_23038-RA	OG0000532	5	279	ProSiteProfiles	PS51296	Rieske [2Fe-2S] iron-sulfur domain profile.	32	133	26.42313	T	13-12-2021	IPR017941	Rieske [2Fe-2S] iron-sulphur domain	GO:0005975|GO:0008107|GO:0016020
KGH48_23038-RA	OG0000532	5	279	PANTHER	PTHR21266	IRON-SULFUR DOMAIN CONTAINING PROTEIN	52	254	9.90E-34	T	13-12-2021	-	-	GO:0005975|GO:0008107|GO:0016020
KGH48_23038-RA	OG0000532	5	279	SUPERFAMILY	SSF50022	ISP domain	51	136	1.18E-25	T	13-12-2021	IPR036922	Rieske [2Fe-2S] iron-sulphur domain superfamily	GO:0005975|GO:0008107|GO:0016020
KGH48_23038-RA	OG0000532	5	279	Gene3D	G3DSA:2.102.10.10	-	41	158	4.90E-33	T	13-12-2021	IPR036922	Rieske [2Fe-2S] iron-sulphur domain superfamily
KGH48_23038-RA	OG0000532	5	279	CDD	cd03469	Rieske_RO_Alpha_N	52	142	4.50E-28	T	13-12-2021	-	-
KGH48_23038-RA	OG0000532	5	279	Gene3D	G3DSA:3.90.380.10	-	183	270	3.00E-06	T	13-12-2021	-	-	GO:0005975|GO:0008107|GO:0016020
KGH48_21142-RA	OG0000532	5	73	Pfam	PF00355	Rieske [2Fe-2S] domain	2	39	3.60E-06	T	13-12-2021	IPR017941	Rieske [2Fe-2S] iron-sulphur domain	GO:0005975|GO:0008107|GO:0016020
KGH48_21142-RA	OG0000532	5	73	SUPERFAMILY	SSF50022	ISP domain	1	62	1.26E-12	T	13-12-2021	IPR036922	Rieske [2Fe-2S] iron-sulphur domain superfamily	GO:0005975|GO:0008107|GO:0016020
KGH48_21142-RA	OG0000532	5	73	Gene3D	G3DSA:2.102.10.10	-	1	72	1.80E-13	T	13-12-2021	IPR036922	Rieske [2Fe-2S] iron-sulphur domain superfamily
KGH48_21142-RA	OG0000532	5	73	ProSiteProfiles	PS51296	Rieske [2Fe-2S] iron-sulfur domain profile.	1	39	13.958772	T	13-12-2021	IPR017941	Rieske [2Fe-2S] iron-sulphur domain	GO:0005975|GO:0008107|GO:0016020
KGH48_18958-RA	OG0000532	5	290	Pfam	PF00355	Rieske [2Fe-2S] domain	130	215	1.30E-18	T	13-12-2021	IPR017941	Rieske [2Fe-2S] iron-sulphur domain	GO:0004672|GO:0006468
KGH48_18958-RA	OG0000532	5	290	ProSiteProfiles	PS51296	Rieske [2Fe-2S] iron-sulfur domain profile.	130	234	30.399767	T	13-12-2021	IPR017941	Rieske [2Fe-2S] iron-sulphur domain	GO:0004672|GO:0005524|GO:0006468
KGH48_18958-RA	OG0000532	5	290	Gene3D	G3DSA:2.102.10.10	-	125	259	7.30E-42	T	13-12-2021	IPR036922	Rieske [2Fe-2S] iron-sulphur domain superfamily
KGH48_18958-RA	OG0000532	5	290	PANTHER	PTHR21266	IRON-SULFUR DOMAIN CONTAINING PROTEIN	123	281	4.50E-39	T	13-12-2021	-	-	GO:0004672|GO:0005524|GO:0006468
KGH48_18958-RA	OG0000532	5	290	PANTHER	PTHR21266:SF32	NEVERLAND	123	281	4.50E-39	T	13-12-2021	-	-	-
KGH48_18958-RA	OG0000532	5	290	SUPERFAMILY	SSF50022	ISP domain	126	238	2.10E-31	T	13-12-2021	IPR036922	Rieske [2Fe-2S] iron-sulphur domain superfamily
KGH48_23756-RA	OG0000532	5	300	PANTHER	PTHR21266	IRON-SULFUR DOMAIN CONTAINING PROTEIN	123	289	9.20E-43	T	13-12-2021	-	-
KGH48_23756-RA	OG0000532	5	300	Gene3D	G3DSA:3.90.380.10	-	260	299	1.60E-07	T	13-12-2021	-	-
KGH48_23756-RA	OG0000532	5	300	PANTHER	PTHR21266:SF32	NEVERLAND	123	289	9.20E-43	T	13-12-2021	-	-	GO:0004672|GO:0006468
KGH48_23756-RA	OG0000532	5	300	ProSiteProfiles	PS51296	Rieske [2Fe-2S] iron-sulfur domain profile.	130	234	29.829088	T	13-12-2021	IPR017941	Rieske [2Fe-2S] iron-sulphur domain	GO:0004672|GO:0005524|GO:0006468
KGH48_23756-RA	OG0000532	5	300	SUPERFAMILY	SSF50022	ISP domain	126	238	7.07E-31	T	13-12-2021	IPR036922	Rieske [2Fe-2S] iron-sulphur domain superfamily
KGH48_23756-RA	OG0000532	5	300	Pfam	PF00355	Rieske [2Fe-2S] domain	130	216	1.50E-18	T	13-12-2021	IPR017941	Rieske [2Fe-2S] iron-sulphur domain	GO:0004672|GO:0005524|GO:0006468
KGH48_23756-RA	OG0000532	5	300	Gene3D	G3DSA:2.102.10.10	-	125	259	1.30E-40	T	13-12-2021	IPR036922	Rieske [2Fe-2S] iron-sulphur domain superfamily	-
KGH48_18679-RA	OG0000621	5	234	MobiDBLite	mobidb-lite	consensus disorder prediction	1	35	-	T	13-12-2021	-	-
KGH48_18679-RA	OG0000621	5	234	PANTHER	PTHR34914	LYMPHOCYTE EXPANSION MOLECULE	2	232	9.10E-57	T	13-12-2021	IPR033557	Lymphocyte expansion molecule
KGH48_18679-RA	OG0000621	5	234	MobiDBLite	mobidb-lite	consensus disorder prediction	215	234	-	T	13-12-2021	-	-
KGH48_18679-RA	OG0000621	5	234	MobiDBLite	mobidb-lite	consensus disorder prediction	18	35	-	T	13-12-2021	-	-	GO:0004672|GO:0006468
KGH48_18679-RA	OG0000621	5	234	Pfam	PF07004	Sperm-tail PG-rich repeat	151	166	0.56	T	13-12-2021	IPR010736	Sperm-tail PG-rich repeat	GO:0004672|GO:0005524|GO:0006468
KGH48_18679-RA	OG0000621	5	234	MobiDBLite	mobidb-lite	consensus disorder prediction	216	234	-	T	13-12-2021	-	-
KGH48_15336-RA	OG0000621	5	265	PANTHER	PTHR34914	LYMPHOCYTE EXPANSION MOLECULE	1	263	2.00E-67	T	13-12-2021	IPR033557	Lymphocyte expansion molecule	GO:0004672|GO:0005524|GO:0006468
KGH48_15336-RA	OG0000621	5	265	MobiDBLite	mobidb-lite	consensus disorder prediction	246	265	-	T	13-12-2021	-	-	-
KGH48_15336-RA	OG0000621	5	265	Pfam	PF07004	Sperm-tail PG-rich repeat	182	204	0.93	T	13-12-2021	IPR010736	Sperm-tail PG-rich repeat
KGH48_15336-RA	OG0000621	5	265	MobiDBLite	mobidb-lite	consensus disorder prediction	247	265	-	T	13-12-2021	-	-
KGH48_20428-RA	OG0000621	5	203	MobiDBLite	mobidb-lite	consensus disorder prediction	185	203	-	T	13-12-2021	-	-
KGH48_20428-RA	OG0000621	5	203	PANTHER	PTHR34914	LYMPHOCYTE EXPANSION MOLECULE	8	201	3.00E-43	T	13-12-2021	IPR033557	Lymphocyte expansion molecule	GO:0004672|GO:0005524|GO:0006468
KGH48_20428-RA	OG0000621	5	203	Pfam	PF07004	Sperm-tail PG-rich repeat	120	141	0.46	T	13-12-2021	IPR010736	Sperm-tail PG-rich repeat	GO:0004672|GO:0005524|GO:0006468
KGH48_20428-RA	OG0000621	5	203	MobiDBLite	mobidb-lite	consensus disorder prediction	184	203	-	T	13-12-2021	-	-	GO:0004672|GO:0005524|GO:0006468
KGH48_09695-RA	OG0000621	5	245	Pfam	PF07004	Sperm-tail PG-rich repeat	163	176	0.78	T	13-12-2021	IPR010736	Sperm-tail PG-rich repeat
KGH48_09695-RA	OG0000621	5	245	PANTHER	PTHR34914	LYMPHOCYTE EXPANSION MOLECULE	2	109	2.50E-55	T	13-12-2021	IPR033557	Lymphocyte expansion molecule
KGH48_09695-RA	OG0000621	5	245	PANTHER	PTHR34914	LYMPHOCYTE EXPANSION MOLECULE	114	235	2.50E-55	T	13-12-2021	IPR033557	Lymphocyte expansion molecule	-
KGH48_20288-RA	OG0000621	5	265	Pfam	PF07004	Sperm-tail PG-rich repeat	182	197	0.67	T	13-12-2021	IPR010736	Sperm-tail PG-rich repeat	GO:0004672|GO:0006468
KGH48_20288-RA	OG0000621	5	265	MobiDBLite	mobidb-lite	consensus disorder prediction	246	265	-	T	13-12-2021	-	-
KGH48_20288-RA	OG0000621	5	265	MobiDBLite	mobidb-lite	consensus disorder prediction	247	265	-	T	13-12-2021	-	-	GO:0004672|GO:0005524|GO:0006468
KGH48_20288-RA	OG0000621	5	265	PANTHER	PTHR34914	LYMPHOCYTE EXPANSION MOLECULE	1	263	1.10E-67	T	13-12-2021	IPR033557	Lymphocyte expansion molecule	GO:0004672|GO:0005524|GO:0006468
KGH48_08505-RA	OG0000621	5	265	Pfam	PF07004	Sperm-tail PG-rich repeat	182	197	0.67	T	13-12-2021	IPR010736	Sperm-tail PG-rich repeat
KGH48_08505-RA	OG0000621	5	265	MobiDBLite	mobidb-lite	consensus disorder prediction	246	265	-	T	13-12-2021	-	-
KGH48_08505-RA	OG0000621	5	265	MobiDBLite	mobidb-lite	consensus disorder prediction	247	265	-	T	13-12-2021	-	-	-
KGH48_08505-RA	OG0000621	5	265	PANTHER	PTHR34914	LYMPHOCYTE EXPANSION MOLECULE	1	263	1.10E-67	T	13-12-2021	IPR033557	Lymphocyte expansion molecule
KGH48_17296-RA	OG0000621	5	265	Pfam	PF07004	Sperm-tail PG-rich repeat	182	197	0.67	T	13-12-2021	IPR010736	Sperm-tail PG-rich repeat
KGH48_17296-RA	OG0000621	5	265	MobiDBLite	mobidb-lite	consensus disorder prediction	246	265	-	T	13-12-2021	-	-	-
KGH48_17296-RA	OG0000621	5	265	MobiDBLite	mobidb-lite	consensus disorder prediction	247	265	-	T	13-12-2021	-	-	GO:0004672|GO:0005524|GO:0006468
KGH48_17296-RA	OG0000621	5	265	PANTHER	PTHR34914	LYMPHOCYTE EXPANSION MOLECULE	1	263	1.10E-67	T	13-12-2021	IPR033557	Lymphocyte expansion molecule
KGH48_16939-RA	OG0000621	5	265	Pfam	PF07004	Sperm-tail PG-rich repeat	182	197	0.67	T	13-12-2021	IPR010736	Sperm-tail PG-rich repeat
KGH48_16939-RA	OG0000621	5	265	MobiDBLite	mobidb-lite	consensus disorder prediction	246	265	-	T	13-12-2021	-	-	GO:0004672|GO:0005524|GO:0006468
KGH48_16939-RA	OG0000621	5	265	MobiDBLite	mobidb-lite	consensus disorder prediction	247	265	-	T	13-12-2021	-	-
KGH48_16939-RA	OG0000621	5	265	PANTHER	PTHR34914	LYMPHOCYTE EXPANSION MOLECULE	1	263	1.10E-67	T	13-12-2021	IPR033557	Lymphocyte expansion molecule	GO:0004672|GO:0005524|GO:0006468
KGH48_24863-RA	OG0000960	5	351	Pfam	PF00001	7 transmembrane receptor (rhodopsin family)	29	282	1.30E-18	T	13-12-2021	IPR000276	G protein-coupled receptor, rhodopsin-like
KGH48_24863-RA	OG0000960	5	351	ProSiteProfiles	PS50262	G-protein coupled receptors family 1 profile.	28	282	19.649374	T	13-12-2021	IPR017452	GPCR, rhodopsin-like, 7TM
KGH48_24863-RA	OG0000960	5	351	CDD	cd00637	7tm_classA_rhodopsin-like	16	284	4.95E-27	T	13-12-2021	-	-	-
KGH48_24863-RA	OG0000960	5	351	Gene3D	G3DSA:1.20.1070.10	-	17	299	3.20E-34	T	13-12-2021	-	-
KGH48_24863-RA	OG0000960	5	351	PRINTS	PR00237	Rhodopsin-like GPCR superfamily signature	226	250	6.00E-11	T	13-12-2021	IPR000276	G protein-coupled receptor, rhodopsin-like
KGH48_24863-RA	OG0000960	5	351	PRINTS	PR00237	Rhodopsin-like GPCR superfamily signature	95	117	6.00E-11	T	13-12-2021	IPR000276	G protein-coupled receptor, rhodopsin-like	GO:0004672|GO:0005524|GO:0006468
KGH48_24863-RA	OG0000960	5	351	PRINTS	PR00237	Rhodopsin-like GPCR superfamily signature	13	37	6.00E-11	T	13-12-2021	IPR000276	G protein-coupled receptor, rhodopsin-like	GO:0004672|GO:0005524|GO:0006468
KGH48_24863-RA	OG0000960	5	351	PRINTS	PR00237	Rhodopsin-like GPCR superfamily signature	264	290	6.00E-11	T	13-12-2021	IPR000276	G protein-coupled receptor, rhodopsin-like	-
KGH48_24863-RA	OG0000960	5	351	PRINTS	PR00237	Rhodopsin-like GPCR superfamily signature	131	152	6.00E-11	T	13-12-2021	IPR000276	G protein-coupled receptor, rhodopsin-like
KGH48_24863-RA	OG0000960	5	351	PRINTS	PR00237	Rhodopsin-like GPCR superfamily signature	46	67	6.00E-11	T	13-12-2021	IPR000276	G protein-coupled receptor, rhodopsin-like	GO:0004672|GO:0006468
KGH48_24863-RA	OG0000960	5	351	SUPERFAMILY	SSF81321	Family A G protein-coupled receptor-like	13	302	1.19E-29	T	13-12-2021	-	-
KGH48_24863-RA	OG0000960	5	351	PANTHER	PTHR24249	HISTAMINE RECEPTOR-RELATED G-PROTEIN COUPLED RECEPTOR	16	330	8.40E-28	T	13-12-2021	-	-	GO:0004672|GO:0005524|GO:0006468
KGH48_24863-RA	OG0000960	5	351	PANTHER	PTHR24249:SF372	LP14436P	16	330	8.40E-28	T	13-12-2021	-	-	GO:0004672|GO:0005524|GO:0006468
KGH48_25975-RA	OG0000960	5	303	Pfam	PF00001	7 transmembrane receptor (rhodopsin family)	17	268	4.80E-16	T	13-12-2021	IPR000276	G protein-coupled receptor, rhodopsin-like	GO:0004672|GO:0006468
KGH48_25975-RA	OG0000960	5	303	PANTHER	PTHR24247	5-HYDROXYTRYPTAMINE RECEPTOR	7	285	5.60E-27	T	13-12-2021	-	-
KGH48_25975-RA	OG0000960	5	303	SUPERFAMILY	SSF81321	Family A G protein-coupled receptor-like	7	290	7.05E-30	T	13-12-2021	-	-	GO:0004672|GO:0005524|GO:0006468
KGH48_25975-RA	OG0000960	5	303	CDD	cd00637	7tm_classA_rhodopsin-like	2	271	1.27E-23	T	13-12-2021	-	-
KGH48_25975-RA	OG0000960	5	303	Gene3D	G3DSA:1.20.1070.10	-	5	286	6.40E-35	T	13-12-2021	-	-	-
KGH48_25975-RA	OG0000960	5	303	PRINTS	PR00237	Rhodopsin-like GPCR superfamily signature	83	105	1.60E-10	T	13-12-2021	IPR000276	G protein-coupled receptor, rhodopsin-like
KGH48_25975-RA	OG0000960	5	303	PRINTS	PR00237	Rhodopsin-like GPCR superfamily signature	213	237	1.60E-10	T	13-12-2021	IPR000276	G protein-coupled receptor, rhodopsin-like	GO:0004672|GO:0005524|GO:0006468
KGH48_25975-RA	OG0000960	5	303	PRINTS	PR00237	Rhodopsin-like GPCR superfamily signature	251	277	1.60E-10	T	13-12-2021	IPR000276	G protein-coupled receptor, rhodopsin-like
KGH48_25975-RA	OG0000960	5	303	PRINTS	PR00237	Rhodopsin-like GPCR superfamily signature	34	55	1.60E-10	T	13-12-2021	IPR000276	G protein-coupled receptor, rhodopsin-like
KGH48_25975-RA	OG0000960	5	303	PRINTS	PR00237	Rhodopsin-like GPCR superfamily signature	1	24	1.60E-10	T	13-12-2021	IPR000276	G protein-coupled receptor, rhodopsin-like	-
KGH48_25975-RA	OG0000960	5	303	ProSiteProfiles	PS50262	G-protein coupled receptors family 1 profile.	16	269	15.496839	T	13-12-2021	IPR017452	GPCR, rhodopsin-like, 7TM
KGH48_25975-RA	OG0000960	5	303	PANTHER	PTHR24247:SF239	-	7	285	5.60E-27	T	13-12-2021	-	-
KGH48_19660-RA	OG0000960	5	335	Pfam	PF00001	7 transmembrane receptor (rhodopsin family)	51	300	4.40E-18	T	13-12-2021	IPR000276	G protein-coupled receptor, rhodopsin-like
KGH48_19660-RA	OG0000960	5	335	ProSiteProfiles	PS50262	G-protein coupled receptors family 1 profile.	50	301	16.660351	T	13-12-2021	IPR017452	GPCR, rhodopsin-like, 7TM
KGH48_19660-RA	OG0000960	5	335	PRINTS	PR00237	Rhodopsin-like GPCR superfamily signature	117	139	1.80E-08	T	13-12-2021	IPR000276	G protein-coupled receptor, rhodopsin-like
KGH48_19660-RA	OG0000960	5	335	PRINTS	PR00237	Rhodopsin-like GPCR superfamily signature	35	59	1.80E-08	T	13-12-2021	IPR000276	G protein-coupled receptor, rhodopsin-like	GO:0004672|GO:0005524|GO:0006468
KGH48_19660-RA	OG0000960	5	335	PRINTS	PR00237	Rhodopsin-like GPCR superfamily signature	245	269	1.80E-08	T	13-12-2021	IPR000276	G protein-coupled receptor, rhodopsin-like	GO:0004672|GO:0005524|GO:0006468
KGH48_19660-RA	OG0000960	5	335	PRINTS	PR00237	Rhodopsin-like GPCR superfamily signature	68	89	1.80E-08	T	13-12-2021	IPR000276	G protein-coupled receptor, rhodopsin-like	GO:0004672|GO:0005524|GO:0006468
KGH48_19660-RA	OG0000960	5	335	PRINTS	PR00237	Rhodopsin-like GPCR superfamily signature	283	309	1.80E-08	T	13-12-2021	IPR000276	G protein-coupled receptor, rhodopsin-like	-
KGH48_19660-RA	OG0000960	5	335	PANTHER	PTHR24247:SF239	-	40	317	7.10E-29	T	13-12-2021	-	-
KGH48_19660-RA	OG0000960	5	335	Gene3D	G3DSA:1.20.1070.10	-	23	331	6.80E-38	T	13-12-2021	-	-	GO:0004672|GO:0005524|GO:0006468
KGH48_19660-RA	OG0000960	5	335	PANTHER	PTHR24247	5-HYDROXYTRYPTAMINE RECEPTOR	40	317	7.10E-29	T	13-12-2021	-	-	GO:0004672|GO:0005524|GO:0006468
KGH48_19660-RA	OG0000960	5	335	CDD	cd00637	7tm_classA_rhodopsin-like	41	303	3.75E-24	T	13-12-2021	-	-
KGH48_19660-RA	OG0000960	5	335	SUPERFAMILY	SSF81321	Family A G protein-coupled receptor-like	32	323	7.87E-34	T	13-12-2021	-	-	GO:0004672|GO:0005524|GO:0006468
KGH48_24864-RA	OG0000960	5	272	PANTHER	PTHR24249	HISTAMINE RECEPTOR-RELATED G-PROTEIN COUPLED RECEPTOR	2	251	1.10E-22	T	13-12-2021	-	-	GO:0004672|GO:0006468
KGH48_24864-RA	OG0000960	5	272	Pfam	PF00001	7 transmembrane receptor (rhodopsin family)	2	218	3.70E-17	T	13-12-2021	IPR000276	G protein-coupled receptor, rhodopsin-like
KGH48_24864-RA	OG0000960	5	272	ProSiteProfiles	PS50262	G-protein coupled receptors family 1 profile.	1	240	13.310237	T	13-12-2021	IPR017452	GPCR, rhodopsin-like, 7TM
KGH48_24864-RA	OG0000960	5	272	Gene3D	G3DSA:1.20.1070.10	-	1	256	4.30E-33	T	13-12-2021	-	-	GO:0004672|GO:0005524|GO:0006468
KGH48_24864-RA	OG0000960	5	272	PANTHER	PTHR24249:SF372	LP14436P	2	251	1.10E-22	T	13-12-2021	-	-	GO:0004672|GO:0006468
KGH48_24864-RA	OG0000960	5	272	CDD	cd00637	7tm_classA_rhodopsin-like	2	241	9.11E-25	T	13-12-2021	-	-	GO:0004672|GO:0005524|GO:0006468
KGH48_24864-RA	OG0000960	5	272	SUPERFAMILY	SSF81321	Family A G protein-coupled receptor-like	2	256	8.06E-27	T	13-12-2021	-	-	-
KGH48_11212-RA	OG0000960	5	353	Gene3D	G3DSA:1.20.1070.10	-	40	336	3.30E-37	T	13-12-2021	-	-
KGH48_11212-RA	OG0000960	5	353	PRINTS	PR00237	Rhodopsin-like GPCR superfamily signature	130	152	6.00E-09	T	13-12-2021	IPR000276	G protein-coupled receptor, rhodopsin-like
KGH48_11212-RA	OG0000960	5	353	PRINTS	PR00237	Rhodopsin-like GPCR superfamily signature	299	325	6.00E-09	T	13-12-2021	IPR000276	G protein-coupled receptor, rhodopsin-like	GO:0004672|GO:0005524|GO:0006468
KGH48_11212-RA	OG0000960	5	353	PRINTS	PR00237	Rhodopsin-like GPCR superfamily signature	81	102	6.00E-09	T	13-12-2021	IPR000276	G protein-coupled receptor, rhodopsin-like	GO:0004672|GO:0006468
KGH48_11212-RA	OG0000960	5	353	PRINTS	PR00237	Rhodopsin-like GPCR superfamily signature	48	72	6.00E-09	T	13-12-2021	IPR000276	G protein-coupled receptor, rhodopsin-like
KGH48_11212-RA	OG0000960	5	353	ProSiteProfiles	PS50262	G-protein coupled receptors family 1 profile.	63	317	17.302288	T	13-12-2021	IPR017452	GPCR, rhodopsin-like, 7TM	GO:0004672|GO:0005524|GO:0006468
KGH48_11212-RA	OG0000960	5	353	SUPERFAMILY	SSF81321	Family A G protein-coupled receptor-like	45	343	7.78E-35	T	13-12-2021	-	-
KGH48_11212-RA	OG0000960	5	353	CDD	cd00637	7tm_classA_rhodopsin-like	54	319	6.37E-28	T	13-12-2021	-	-	-
KGH48_11212-RA	OG0000960	5	353	PANTHER	PTHR24246	OLFACTORY RECEPTOR AND ADENOSINE RECEPTOR	34	332	4.20E-28	T	13-12-2021	-	-	GO:0004672|GO:0005524|GO:0006468
KGH48_11212-RA	OG0000960	5	353	Pfam	PF00001	7 transmembrane receptor (rhodopsin family)	64	313	7.10E-21	T	13-12-2021	IPR000276	G protein-coupled receptor, rhodopsin-like	GO:0004672|GO:0005524|GO:0006468
KGH48_11213-RA	OG0000960	5	349	CDD	cd00637	7tm_classA_rhodopsin-like	54	317	3.33E-24	T	13-12-2021	-	-
KGH48_11213-RA	OG0000960	5	349	ProSiteProfiles	PS50262	G-protein coupled receptors family 1 profile.	63	315	19.468828	T	13-12-2021	IPR017452	GPCR, rhodopsin-like, 7TM	GO:0004672|GO:0005524|GO:0006468
KGH48_11213-RA	OG0000960	5	349	PANTHER	PTHR24246:SF27	ADENOSINE RECEPTOR HOMOLOG	51	334	9.80E-27	T	13-12-2021	-	-
KGH48_11213-RA	OG0000960	5	349	SUPERFAMILY	SSF81321	Family A G protein-coupled receptor-like	44	339	4.21E-34	T	13-12-2021	-	-
KGH48_11213-RA	OG0000960	5	349	Pfam	PF00001	7 transmembrane receptor (rhodopsin family)	64	315	3.00E-18	T	13-12-2021	IPR000276	G protein-coupled receptor, rhodopsin-like
KGH48_11213-RA	OG0000960	5	349	PANTHER	PTHR24246	OLFACTORY RECEPTOR AND ADENOSINE RECEPTOR	51	334	9.80E-27	T	13-12-2021	-	-	-
KGH48_11213-RA	OG0000960	5	349	Gene3D	G3DSA:1.20.1070.10	-	52	333	1.00E-37	T	13-12-2021	-	-	GO:0004672|GO:0005524|GO:0006468
KGH48_11213-RA	OG0000960	5	349	PRINTS	PR00237	Rhodopsin-like GPCR superfamily signature	130	152	2.10E-12	T	13-12-2021	IPR000276	G protein-coupled receptor, rhodopsin-like
KGH48_11213-RA	OG0000960	5	349	PRINTS	PR00237	Rhodopsin-like GPCR superfamily signature	297	323	2.10E-12	T	13-12-2021	IPR000276	G protein-coupled receptor, rhodopsin-like	GO:0004672|GO:0006468
KGH48_11213-RA	OG0000960	5	349	PRINTS	PR00237	Rhodopsin-like GPCR superfamily signature	81	102	2.10E-12	T	13-12-2021	IPR000276	G protein-coupled receptor, rhodopsin-like	-
KGH48_11213-RA	OG0000960	5	349	PRINTS	PR00237	Rhodopsin-like GPCR superfamily signature	48	72	2.10E-12	T	13-12-2021	IPR000276	G protein-coupled receptor, rhodopsin-like	GO:0004672|GO:0005524|GO:0006468
KGH48_11213-RA	OG0000960	5	349	PRINTS	PR00237	Rhodopsin-like GPCR superfamily signature	259	283	2.10E-12	T	13-12-2021	IPR000276	G protein-coupled receptor, rhodopsin-like
KGH48_26902-RA	OG0000960	5	349	Gene3D	G3DSA:1.20.1070.10	-	52	333	1.50E-37	T	13-12-2021	-	-	GO:0004672|GO:0005524|GO:0006468
KGH48_26902-RA	OG0000960	5	349	SUPERFAMILY	SSF81321	Family A G protein-coupled receptor-like	44	339	5.86E-34	T	13-12-2021	-	-
KGH48_26902-RA	OG0000960	5	349	CDD	cd00637	7tm_classA_rhodopsin-like	54	317	5.14E-24	T	13-12-2021	-	-
KGH48_26902-RA	OG0000960	5	349	ProSiteProfiles	PS50262	G-protein coupled receptors family 1 profile.	63	315	19.268223	T	13-12-2021	IPR017452	GPCR, rhodopsin-like, 7TM	GO:0004672|GO:0005524|GO:0006468
KGH48_26902-RA	OG0000960	5	349	PANTHER	PTHR24246:SF27	ADENOSINE RECEPTOR HOMOLOG	51	334	4.90E-27	T	13-12-2021	-	-
KGH48_26902-RA	OG0000960	5	349	Pfam	PF00001	7 transmembrane receptor (rhodopsin family)	64	315	4.80E-18	T	13-12-2021	IPR000276	G protein-coupled receptor, rhodopsin-like
KGH48_26902-RA	OG0000960	5	349	PANTHER	PTHR24246	OLFACTORY RECEPTOR AND ADENOSINE RECEPTOR	51	334	4.90E-27	T	13-12-2021	-	-	-
KGH48_26902-RA	OG0000960	5	349	PRINTS	PR00237	Rhodopsin-like GPCR superfamily signature	130	152	2.10E-12	T	13-12-2021	IPR000276	G protein-coupled receptor, rhodopsin-like	GO:0004672|GO:0005524|GO:0006468
KGH48_26902-RA	OG0000960	5	349	PRINTS	PR00237	Rhodopsin-like GPCR superfamily signature	297	323	2.10E-12	T	13-12-2021	IPR000276	G protein-coupled receptor, rhodopsin-like	GO:0004672|GO:0005524|GO:0006468
KGH48_26902-RA	OG0000960	5	349	PRINTS	PR00237	Rhodopsin-like GPCR superfamily signature	81	102	2.10E-12	T	13-12-2021	IPR000276	G protein-coupled receptor, rhodopsin-like
KGH48_26902-RA	OG0000960	5	349	PRINTS	PR00237	Rhodopsin-like GPCR superfamily signature	48	72	2.10E-12	T	13-12-2021	IPR000276	G protein-coupled receptor, rhodopsin-like	-
KGH48_26902-RA	OG0000960	5	349	PRINTS	PR00237	Rhodopsin-like GPCR superfamily signature	259	283	2.10E-12	T	13-12-2021	IPR000276	G protein-coupled receptor, rhodopsin-like
KGH48_25974-RA	OG0000960	5	287	Gene3D	G3DSA:1.20.1070.10	-	52	274	3.20E-25	T	13-12-2021	-	-
KGH48_25974-RA	OG0000960	5	287	PRINTS	PR00237	Rhodopsin-like GPCR superfamily signature	130	152	2.20E-07	T	13-12-2021	IPR000276	G protein-coupled receptor, rhodopsin-like
KGH48_25974-RA	OG0000960	5	287	PRINTS	PR00237	Rhodopsin-like GPCR superfamily signature	48	72	2.20E-07	T	13-12-2021	IPR000276	G protein-coupled receptor, rhodopsin-like
KGH48_25974-RA	OG0000960	5	287	PRINTS	PR00237	Rhodopsin-like GPCR superfamily signature	166	187	2.20E-07	T	13-12-2021	IPR000276	G protein-coupled receptor, rhodopsin-like	GO:0004672|GO:0005524|GO:0006468
KGH48_25974-RA	OG0000960	5	287	PRINTS	PR00237	Rhodopsin-like GPCR superfamily signature	81	102	2.20E-07	T	13-12-2021	IPR000276	G protein-coupled receptor, rhodopsin-like
KGH48_25974-RA	OG0000960	5	287	ProSiteProfiles	PS50262	G-protein coupled receptors family 1 profile.	63	271	14.594113	T	13-12-2021	IPR017452	GPCR, rhodopsin-like, 7TM	GO:0004672|GO:0006468
KGH48_25974-RA	OG0000960	5	287	PANTHER	PTHR24249	HISTAMINE RECEPTOR-RELATED G-PROTEIN COUPLED RECEPTOR	23	271	4.10E-20	T	13-12-2021	-	-	GO:0004672|GO:0005524|GO:0006468
KGH48_25974-RA	OG0000960	5	287	SUPERFAMILY	SSF81321	Family A G protein-coupled receptor-like	43	271	6.59E-21	T	13-12-2021	-	-	GO:0004672|GO:0005524|GO:0006468
KGH48_25974-RA	OG0000960	5	287	CDD	cd00637	7tm_classA_rhodopsin-like	54	271	2.78E-19	T	13-12-2021	-	-
KGH48_25974-RA	OG0000960	5	287	Pfam	PF00001	7 transmembrane receptor (rhodopsin family)	64	271	1.90E-15	T	13-12-2021	IPR000276	G protein-coupled receptor, rhodopsin-like	GO:0004672|GO:0005524|GO:0006468
KGH48_25974-RA	OG0000960	5	287	PANTHER	PTHR24249:SF372	LP14436P	23	271	4.10E-20	T	13-12-2021	-	-	GO:0004672|GO:0005524|GO:0006468
KGH48_19292-RA	OG0001182	5	318	CDD	cd00096	Ig	233	300	7.26E-07	T	13-12-2021	-	-	GO:0004672|GO:0005524|GO:0006468
KGH48_19292-RA	OG0001182	5	318	Gene3D	G3DSA:2.60.40.10	Immunoglobulins	202	307	1.40E-12	T	13-12-2021	IPR013783	Immunoglobulin-like fold	-
KGH48_19292-RA	OG0001182	5	318	ProSiteProfiles	PS50835	Ig-like domain profile.	211	303	8.320679	T	13-12-2021	IPR007110	Immunoglobulin-like domain	GO:0004672|GO:0006468
KGH48_19292-RA	OG0001182	5	318	SUPERFAMILY	SSF48726	Immunoglobulin	207	305	1.04E-11	T	13-12-2021	IPR036179	Immunoglobulin-like domain superfamily
KGH48_19292-RA	OG0001182	5	318	SMART	SM00409	IG_3c	222	305	0.0067	T	13-12-2021	IPR003599	Immunoglobulin subtype
KGH48_19292-RA	OG0001182	5	318	Pfam	PF13927	Immunoglobulin domain	220	289	5.60E-09	T	13-12-2021	-	-	-
KGH48_19905-RA	OG0001182	5	188	CDD	cd00096	Ig	97	154	4.07E-07	T	13-12-2021	-	-
KGH48_19905-RA	OG0001182	5	188	Gene3D	G3DSA:2.60.40.10	Immunoglobulins	73	172	4.60E-12	T	13-12-2021	IPR013783	Immunoglobulin-like fold
KGH48_19905-RA	OG0001182	5	188	Pfam	PF13927	Immunoglobulin domain	84	154	4.10E-09	T	13-12-2021	-	-
KGH48_19905-RA	OG0001182	5	188	ProSiteProfiles	PS50835	Ig-like domain profile.	75	167	9.101116	T	13-12-2021	IPR007110	Immunoglobulin-like domain	GO:0004672|GO:0005524|GO:0006468
KGH48_19905-RA	OG0001182	5	188	SUPERFAMILY	SSF48726	Immunoglobulin	72	169	9.36E-11	T	13-12-2021	IPR036179	Immunoglobulin-like domain superfamily	GO:0004672|GO:0005524|GO:0006468
KGH48_19903-RA	OG0001182	5	392	SUPERFAMILY	SSF48726	Immunoglobulin	289	373	1.21E-09	T	13-12-2021	IPR036179	Immunoglobulin-like domain superfamily	GO:0004672|GO:0006468
KGH48_19903-RA	OG0001182	5	392	ProSiteProfiles	PS50835	Ig-like domain profile.	285	372	7.050199	T	13-12-2021	IPR007110	Immunoglobulin-like domain	GO:0004672|GO:0005524|GO:0006468
KGH48_19903-RA	OG0001182	5	392	Pfam	PF13927	Immunoglobulin domain	290	358	1.90E-07	T	13-12-2021	-	-
KGH48_19903-RA	OG0001182	5	392	Gene3D	G3DSA:2.60.40.10	Immunoglobulins	283	375	8.30E-10	T	13-12-2021	IPR013783	Immunoglobulin-like fold	GO:0004672|GO:0005524|GO:0006468
KGH48_15751-RA	OG0001182	5	185	ProSiteProfiles	PS50835	Ig-like domain profile.	75	167	9.337061	T	13-12-2021	IPR007110	Immunoglobulin-like domain
KGH48_15751-RA	OG0001182	5	185	Pfam	PF13927	Immunoglobulin domain	83	154	4.30E-09	T	13-12-2021	-	-	GO:0004672|GO:0006468
KGH48_15751-RA	OG0001182	5	185	Gene3D	G3DSA:2.60.40.10	Immunoglobulins	75	172	9.30E-12	T	13-12-2021	IPR013783	Immunoglobulin-like fold
KGH48_15751-RA	OG0001182	5	185	SUPERFAMILY	SSF48726	Immunoglobulin	86	169	5.36E-10	T	13-12-2021	IPR036179	Immunoglobulin-like domain superfamily	-
KGH48_15749-RA	OG0001182	5	306	SUPERFAMILY	SSF48726	Immunoglobulin	195	293	8.40E-11	T	13-12-2021	IPR036179	Immunoglobulin-like domain superfamily	GO:0004672|GO:0005524|GO:0006468
KGH48_15749-RA	OG0001182	5	306	CDD	cd00096	Ig	221	288	1.49E-05	T	13-12-2021	-	-	GO:0004672|GO:0005524|GO:0006468
KGH48_15749-RA	OG0001182	5	306	ProSiteProfiles	PS50835	Ig-like domain profile.	199	291	7.267996	T	13-12-2021	IPR007110	Immunoglobulin-like domain	GO:0004672|GO:0005524|GO:0006468
KGH48_15749-RA	OG0001182	5	306	Gene3D	G3DSA:2.60.40.10	Immunoglobulins	189	295	5.10E-11	T	13-12-2021	IPR013783	Immunoglobulin-like fold	-
KGH48_15749-RA	OG0001182	5	306	Pfam	PF13927	Immunoglobulin domain	213	277	5.70E-07	T	13-12-2021	-	-
KGH48_25557-RA	OG0001182	5	321	CDD	cd00096	Ig	240	307	5.25E-07	T	13-12-2021	-	-	GO:0004672|GO:0005524|GO:0006468
KGH48_25557-RA	OG0001182	5	321	Pfam	PF13927	Immunoglobulin domain	230	296	3.20E-08	T	13-12-2021	-	-
KGH48_25557-RA	OG0001182	5	321	ProSiteProfiles	PS50835	Ig-like domain profile.	218	310	7.975834	T	13-12-2021	IPR007110	Immunoglobulin-like domain	GO:0004672|GO:0006468
KGH48_25557-RA	OG0001182	5	321	SUPERFAMILY	SSF48726	Immunoglobulin	229	312	2.41E-11	T	13-12-2021	IPR036179	Immunoglobulin-like domain superfamily	GO:0004672|GO:0005524|GO:0006468
KGH48_25557-RA	OG0001182	5	321	Gene3D	G3DSA:2.60.40.10	Immunoglobulins	222	314	1.80E-11	T	13-12-2021	IPR013783	Immunoglobulin-like fold
KGH48_11403-RA	OG0001438	5	92	SUPERFAMILY	SSF49785	Galactose-binding domain-like	3	55	5.38E-05	T	13-12-2021	IPR008979	Galactose-binding-like domain superfamily
KGH48_11403-RA	OG0001438	5	92	Gene3D	G3DSA:2.60.120.260	-	2	86	2.10E-07	T	13-12-2021	-	-
KGH48_24822-RA	OG0001438	5	85	SUPERFAMILY	SSF49785	Galactose-binding domain-like	3	73	3.40E-06	T	13-12-2021	IPR008979	Galactose-binding-like domain superfamily
KGH48_24822-RA	OG0001438	5	85	Gene3D	G3DSA:2.60.120.260	-	1	81	2.00E-11	T	13-12-2021	-	-	GO:0004672|GO:0005524|GO:0006468
KGH48_17548-RA	OG0001438	5	88	SUPERFAMILY	SSF49785	Galactose-binding domain-like	3	57	1.32E-07	T	13-12-2021	IPR008979	Galactose-binding-like domain superfamily	GO:0004672|GO:0005524|GO:0006468
KGH48_17548-RA	OG0001438	5	88	Gene3D	G3DSA:2.60.120.260	-	2	69	1.60E-09	T	13-12-2021	-	-
KGH48_24489-RA	OG0001438	5	80	Gene3D	G3DSA:2.60.120.260	-	2	80	1.30E-18	T	13-12-2021	-	-	-
KGH48_24489-RA	OG0001438	5	80	SUPERFAMILY	SSF49785	Galactose-binding domain-like	4	79	3.89E-12	T	13-12-2021	IPR008979	Galactose-binding-like domain superfamily
KGH48_24489-RA	OG0001438	5	80	MobiDBLite	mobidb-lite	consensus disorder prediction	14	36	-	T	13-12-2021	-	-	GO:0004672|GO:0006468
KGH48_24489-RA	OG0001438	5	80	PANTHER	PTHR45713	-	6	78	1.50E-12	T	13-12-2021	-	-	GO:0004672|GO:0005524|GO:0006468
KGH48_22045-RA	OG0001438	5	51	SUPERFAMILY	SSF49785	Galactose-binding domain-like	4	51	6.80E-07	T	13-12-2021	IPR008979	Galactose-binding-like domain superfamily
KGH48_22045-RA	OG0001438	5	51	Gene3D	G3DSA:2.60.120.260	-	1	51	7.10E-11	T	13-12-2021	-	-	GO:0004672|GO:0005524|GO:0006468
KGH48_25994-RA	OG0001438	5	75	SUPERFAMILY	SSF49785	Galactose-binding domain-like	2	73	1.45E-09	T	13-12-2021	IPR008979	Galactose-binding-like domain superfamily	GO:0004672|GO:0005524|GO:0006468
KGH48_25994-RA	OG0001438	5	75	Gene3D	G3DSA:2.60.120.260	-	1	75	5.40E-14	T	13-12-2021	-	-	-
KGH48_22944-RA	OG0001438	5	73	Gene3D	G3DSA:2.60.120.260	-	1	70	8.20E-12	T	13-12-2021	-	-
KGH48_22944-RA	OG0001438	5	73	SUPERFAMILY	SSF49785	Galactose-binding domain-like	12	66	3.19E-07	T	13-12-2021	IPR008979	Galactose-binding-like domain superfamily
KGH48_22534-RA	OG0001438	5	73	Gene3D	G3DSA:2.60.120.260	-	1	70	8.20E-12	T	13-12-2021	-	-	GO:0004672|GO:0006468
KGH48_22534-RA	OG0001438	5	73	SUPERFAMILY	SSF49785	Galactose-binding domain-like	12	66	3.19E-07	T	13-12-2021	IPR008979	Galactose-binding-like domain superfamily
KGH48_25409-RA	OG0002735	5	96	Gene3D	G3DSA:6.20.200.20	-	16	85	2.10E-05	T	13-12-2021	-	-	-
KGH48_25409-RA	OG0002735	5	96	Pfam	PF00093	von Willebrand factor type C domain	24	84	4.20E-07	T	13-12-2021	IPR001007	VWFC domain
KGH48_25409-RA	OG0002735	5	96	ProSiteProfiles	PS50184	VWFC domain profile.	24	85	9.8345	T	13-12-2021	IPR001007	VWFC domain	GO:0004672|GO:0005524|GO:0006468
KGH48_25409-RA	OG0002735	5	96	SUPERFAMILY	SSF57603	FnI-like domain	20	87	1.15E-08	T	13-12-2021	-	-
KGH48_08984-RA	OG0002735	5	87	ProSiteProfiles	PS50184	VWFC domain profile.	22	84	9.3795	T	13-12-2021	IPR001007	VWFC domain	GO:0004672|GO:0005524|GO:0006468
KGH48_08984-RA	OG0002735	5	87	SUPERFAMILY	SSF57603	FnI-like domain	22	84	7.32E-09	T	13-12-2021	-	-	-
KGH48_08984-RA	OG0002735	5	87	SMART	SM00214	vwc	24	83	2.80E-04	T	13-12-2021	IPR001007	VWFC domain	GO:0004672|GO:0005524|GO:0006468
KGH48_08984-RA	OG0002735	5	87	Pfam	PF00093	von Willebrand factor type C domain	24	83	1.70E-06	T	13-12-2021	IPR001007	VWFC domain
KGH48_08984-RA	OG0002735	5	87	Gene3D	G3DSA:6.20.200.20	-	16	84	4.70E-08	T	13-12-2021	-	-
KGH48_18320-RA	OG0002735	5	88	ProSiteProfiles	PS50184	VWFC domain profile.	22	87	10.244	T	13-12-2021	IPR001007	VWFC domain	GO:0004672|GO:0005524|GO:0006468
KGH48_18320-RA	OG0002735	5	88	SUPERFAMILY	SSF57603	FnI-like domain	22	87	9.31E-09	T	13-12-2021	-	-
KGH48_18320-RA	OG0002735	5	88	Gene3D	G3DSA:6.20.200.20	-	15	87	5.20E-08	T	13-12-2021	-	-	GO:0004672|GO:0005524|GO:0006468
KGH48_18322-RA	OG0002735	5	88	ProSiteProfiles	PS50184	VWFC domain profile.	22	87	10.3623	T	13-12-2021	IPR001007	VWFC domain
KGH48_18322-RA	OG0002735	5	88	SUPERFAMILY	SSF57603	FnI-like domain	22	87	5.02E-10	T	13-12-2021	-	-	-
KGH48_18322-RA	OG0002735	5	88	Gene3D	G3DSA:6.20.200.20	-	15	87	2.90E-08	T	13-12-2021	-	-
KGH48_18321-RA	OG0002735	5	88	Gene3D	G3DSA:6.20.200.20	-	15	87	5.60E-08	T	13-12-2021	-	-	GO:0004672|GO:0005524|GO:0006468
KGH48_18321-RA	OG0002735	5	88	ProSiteProfiles	PS50184	VWFC domain profile.	22	87	10.3805	T	13-12-2021	IPR001007	VWFC domain
KGH48_18321-RA	OG0002735	5	88	SUPERFAMILY	SSF57603	FnI-like domain	22	87	1.15E-09	T	13-12-2021	-	-	GO:0004672|GO:0005524|GO:0006468
KGH48_20951-RA	OG0002735	5	132	ProSitePatterns	PS01208	VWFC domain signature.	77	121	-	T	13-12-2021	IPR001007	VWFC domain	GO:0004672|GO:0006468
KGH48_20951-RA	OG0002735	5	132	ProSiteProfiles	PS50184	VWFC domain profile.	57	122	11.1722	T	13-12-2021	IPR001007	VWFC domain	GO:0004672|GO:0005524|GO:0006468
KGH48_20951-RA	OG0002735	5	132	Gene3D	G3DSA:6.20.200.20	-	52	122	1.40E-07	T	13-12-2021	-	-	GO:0004672|GO:0005524|GO:0006468
KGH48_20951-RA	OG0002735	5	132	SMART	SM00214	vwc	59	121	0.0046	T	13-12-2021	IPR001007	VWFC domain	GO:0004672|GO:0005524|GO:0006468
KGH48_08985-RA	OG0002735	5	61	ProSiteProfiles	PS50184	VWFC domain profile.	5	52	9.1429	T	13-12-2021	IPR001007	VWFC domain	GO:0004672|GO:0005524|GO:0006468
KGH48_18669-RA	OG0003279	5	666	ProSiteProfiles	PS51450	Leucine-rich repeat profile.	485	506	7.842867	T	13-12-2021	IPR001611	Leucine-rich repeat
KGH48_18669-RA	OG0003279	5	666	Gene3D	G3DSA:3.80.10.10	Ribonuclease Inhibitor	1	173	2.10E-11	T	13-12-2021	IPR032675	Leucine-rich repeat domain superfamily
KGH48_18669-RA	OG0003279	5	666	Gene3D	G3DSA:3.80.10.10	Ribonuclease Inhibitor	174	337	5.30E-18	T	13-12-2021	IPR032675	Leucine-rich repeat domain superfamily	GO:0004672|GO:0006468
KGH48_18669-RA	OG0003279	5	666	Gene3D	G3DSA:3.80.10.10	Ribonuclease Inhibitor	481	596	1.20E-18	T	13-12-2021	IPR032675	Leucine-rich repeat domain superfamily
KGH48_18669-RA	OG0003279	5	666	SMART	SM00369	LRR_typ_2	218	242	160	T	13-12-2021	IPR003591	Leucine-rich repeat, typical subtype	-
KGH48_18669-RA	OG0003279	5	666	SMART	SM00369	LRR_typ_2	507	530	21	T	13-12-2021	IPR003591	Leucine-rich repeat, typical subtype	-
KGH48_18669-RA	OG0003279	5	666	SMART	SM00369	LRR_typ_2	461	484	15	T	13-12-2021	IPR003591	Leucine-rich repeat, typical subtype	GO:0004672|GO:0005524|GO:0006468
KGH48_18669-RA	OG0003279	5	666	SMART	SM00369	LRR_typ_2	531	553	55	T	13-12-2021	IPR003591	Leucine-rich repeat, typical subtype
KGH48_18669-RA	OG0003279	5	666	SMART	SM00369	LRR_typ_2	315	338	20	T	13-12-2021	IPR003591	Leucine-rich repeat, typical subtype
KGH48_18669-RA	OG0003279	5	666	SMART	SM00369	LRR_typ_2	108	131	170	T	13-12-2021	IPR003591	Leucine-rich repeat, typical subtype	GO:0004672|GO:0005524|GO:0006468
KGH48_18669-RA	OG0003279	5	666	SMART	SM00369	LRR_typ_2	485	506	34	T	13-12-2021	IPR003591	Leucine-rich repeat, typical subtype	GO:0004672|GO:0005524|GO:0006468
KGH48_18669-RA	OG0003279	5	666	SMART	SM00369	LRR_typ_2	267	290	320	T	13-12-2021	IPR003591	Leucine-rich repeat, typical subtype
KGH48_18669-RA	OG0003279	5	666	SMART	SM00369	LRR_typ_2	416	439	39	T	13-12-2021	IPR003591	Leucine-rich repeat, typical subtype	GO:0004672|GO:0006468
KGH48_18669-RA	OG0003279	5	666	SMART	SM00369	LRR_typ_2	363	388	17	T	13-12-2021	IPR003591	Leucine-rich repeat, typical subtype	GO:0004672|GO:0005524|GO:0006468
KGH48_18669-RA	OG0003279	5	666	Gene3D	G3DSA:3.80.10.10	Ribonuclease Inhibitor	338	480	8.20E-24	T	13-12-2021	IPR032675	Leucine-rich repeat domain superfamily	GO:0004672|GO:0005524|GO:0006468
KGH48_18669-RA	OG0003279	5	666	SUPERFAMILY	SSF52058	L domain-like	85	332	1.09E-21	T	13-12-2021	-	-
KGH48_18669-RA	OG0003279	5	666	SUPERFAMILY	SSF52058	L domain-like	293	573	7.48E-47	T	13-12-2021	-	-	-
KGH48_18669-RA	OG0003279	5	666	ProSiteProfiles	PS51450	Leucine-rich repeat profile.	509	530	7.881371	T	13-12-2021	IPR001611	Leucine-rich repeat	GO:0004672|GO:0005524|GO:0006468
KGH48_18669-RA	OG0003279	5	666	Pfam	PF13855	Leucine rich repeat	318	376	5.00E-09	T	13-12-2021	IPR001611	Leucine-rich repeat
KGH48_18669-RA	OG0003279	5	666	Pfam	PF13855	Leucine rich repeat	485	543	1.70E-13	T	13-12-2021	IPR001611	Leucine-rich repeat
KGH48_18669-RA	OG0003279	5	666	ProSiteProfiles	PS51450	Leucine-rich repeat profile.	365	386	7.858268	T	13-12-2021	IPR001611	Leucine-rich repeat	GO:0004672|GO:0005524|GO:0006468
KGH48_18669-RA	OG0003279	5	666	PANTHER	PTHR48051	-	183	430	1.10E-65	T	13-12-2021	-	-	GO:0004672|GO:0006468
KGH48_18669-RA	OG0003279	5	666	PANTHER	PTHR48051	-	322	563	1.10E-65	T	13-12-2021	-	-	-
KGH48_18669-RA	OG0003279	5	666	PANTHER	PTHR48051	-	70	378	1.10E-65	T	13-12-2021	-	-	GO:0004672|GO:0005524|GO:0006468
KGH48_18669-RA	OG0003279	5	666	SMART	SM00365	LRR_sd22_2	483	505	98	T	13-12-2021	-	-
KGH48_18669-RA	OG0003279	5	666	SMART	SM00365	LRR_sd22_2	507	528	95	T	13-12-2021	-	-
KGH48_18669-RA	OG0003279	5	666	SMART	SM00365	LRR_sd22_2	438	463	400	T	13-12-2021	-	-
KGH48_18669-RA	OG0003279	5	666	SMART	SM00365	LRR_sd22_2	156	172	640	T	13-12-2021	-	-	GO:0004672|GO:0005524|GO:0006468
KGH48_18669-RA	OG0003279	5	666	SMART	SM00365	LRR_sd22_2	363	384	0.11	T	13-12-2021	-	-	GO:0004672|GO:0005524|GO:0006468
KGH48_16506-RA	OG0003279	5	140	ProSiteProfiles	PS51450	Leucine-rich repeat profile.	84	105	7.773561	T	13-12-2021	IPR001611	Leucine-rich repeat	GO:0004672|GO:0006468
KGH48_16506-RA	OG0003279	5	140	Gene3D	G3DSA:3.80.10.10	Ribonuclease Inhibitor	3	140	1.20E-21	T	13-12-2021	IPR032675	Leucine-rich repeat domain superfamily
KGH48_16506-RA	OG0003279	5	140	Pfam	PF13855	Leucine rich repeat	85	139	6.70E-10	T	13-12-2021	IPR001611	Leucine-rich repeat	GO:0004672|GO:0005524|GO:0006468
KGH48_16506-RA	OG0003279	5	140	SUPERFAMILY	SSF52058	L domain-like	12	139	1.09E-18	T	13-12-2021	-	-
KGH48_16506-RA	OG0003279	5	140	PANTHER	PTHR48051	-	12	139	4.80E-14	T	13-12-2021	-	-	-
KGH48_18667-RA	OG0003279	5	907	Gene3D	G3DSA:3.80.10.10	Ribonuclease Inhibitor	734	857	1.70E-22	T	13-12-2021	IPR032675	Leucine-rich repeat domain superfamily	GO:0004672|GO:0005524|GO:0006468
KGH48_18667-RA	OG0003279	5	907	Gene3D	G3DSA:3.80.10.10	Ribonuclease Inhibitor	296	417	1.20E-21	T	13-12-2021	IPR032675	Leucine-rich repeat domain superfamily
KGH48_18667-RA	OG0003279	5	907	PANTHER	PTHR45617:SF69	SI:DKEY-1J5.4	467	649	1.60E-77	T	13-12-2021	-	-	-
KGH48_18667-RA	OG0003279	5	907	PANTHER	PTHR45617:SF69	SI:DKEY-1J5.4	668	817	1.60E-77	T	13-12-2021	-	-	GO:0004672|GO:0005524|GO:0006468
KGH48_18667-RA	OG0003279	5	907	ProSiteProfiles	PS51450	Leucine-rich repeat profile.	624	645	8.466623	T	13-12-2021	IPR001611	Leucine-rich repeat	GO:0004672|GO:0005524|GO:0006468
KGH48_18667-RA	OG0003279	5	907	ProSiteProfiles	PS51450	Leucine-rich repeat profile.	282	303	7.1036	T	13-12-2021	IPR001611	Leucine-rich repeat
KGH48_18667-RA	OG0003279	5	907	ProSiteProfiles	PS51450	Leucine-rich repeat profile.	304	325	8.150895	T	13-12-2021	IPR001611	Leucine-rich repeat
KGH48_18667-RA	OG0003279	5	907	Pfam	PF13516	Leucine Rich repeat	673	688	1	T	13-12-2021	IPR001611	Leucine-rich repeat
KGH48_18667-RA	OG0003279	5	907	ProSiteProfiles	PS51450	Leucine-rich repeat profile.	576	597	7.76586	T	13-12-2021	IPR001611	Leucine-rich repeat	GO:0004672|GO:0005524|GO:0006468
KGH48_18667-RA	OG0003279	5	907	SUPERFAMILY	SSF52058	L domain-like	55	392	1.04E-44	T	13-12-2021	-	-
KGH48_18667-RA	OG0003279	5	907	ProSiteProfiles	PS51450	Leucine-rich repeat profile.	765	786	7.465533	T	13-12-2021	IPR001611	Leucine-rich repeat	-
KGH48_18667-RA	OG0003279	5	907	PANTHER	PTHR45617	-	467	649	1.60E-77	T	13-12-2021	-	-	GO:0004672|GO:0006468
KGH48_18667-RA	OG0003279	5	907	PANTHER	PTHR45617	-	668	817	1.60E-77	T	13-12-2021	-	-	GO:0004672|GO:0005524|GO:0006468
KGH48_18667-RA	OG0003279	5	907	PANTHER	PTHR45617	-	46	228	1.60E-77	T	13-12-2021	-	-
KGH48_18667-RA	OG0003279	5	907	ProSiteProfiles	PS51450	Leucine-rich repeat profile.	139	160	7.634948	T	13-12-2021	IPR001611	Leucine-rich repeat	GO:0004672|GO:0005524|GO:0006468
KGH48_18667-RA	OG0003279	5	907	Gene3D	G3DSA:3.80.10.10	Ribonuclease Inhibitor	162	295	1.80E-20	T	13-12-2021	IPR032675	Leucine-rich repeat domain superfamily	-
KGH48_18667-RA	OG0003279	5	907	PANTHER	PTHR45617:SF69	SI:DKEY-1J5.4	231	380	1.60E-77	T	13-12-2021	-	-	GO:0004672|GO:0005524|GO:0006468
KGH48_18667-RA	OG0003279	5	907	PANTHER	PTHR45617:SF69	SI:DKEY-1J5.4	46	228	1.60E-77	T	13-12-2021	-	-	GO:0004672|GO:0005524|GO:0006468
KGH48_18667-RA	OG0003279	5	907	ProSiteProfiles	PS51450	Leucine-rich repeat profile.	187	208	8.543631	T	13-12-2021	IPR001611	Leucine-rich repeat	GO:0004672|GO:0005524|GO:0006468
KGH48_18667-RA	OG0003279	5	907	SMART	SM00365	LRR_sd22_2	280	301	160	T	13-12-2021	-	-
KGH48_18667-RA	OG0003279	5	907	SMART	SM00365	LRR_sd22_2	302	323	15	T	13-12-2021	-	-
KGH48_18667-RA	OG0003279	5	907	SMART	SM00365	LRR_sd22_2	739	765	39	T	13-12-2021	-	-
KGH48_18667-RA	OG0003279	5	907	SMART	SM00365	LRR_sd22_2	137	158	660	T	13-12-2021	-	-	-
KGH48_18667-RA	OG0003279	5	907	SMART	SM00365	LRR_sd22_2	185	206	13	T	13-12-2021	-	-	GO:0004672|GO:0005524|GO:0006468
KGH48_18667-RA	OG0003279	5	907	SMART	SM00365	LRR_sd22_2	622	643	1.3	T	13-12-2021	-	-	GO:0004672|GO:0005524|GO:0006468
KGH48_18667-RA	OG0003279	5	907	SMART	SM00365	LRR_sd22_2	717	738	190	T	13-12-2021	-	-	GO:0004672|GO:0005524|GO:0006468
KGH48_18667-RA	OG0003279	5	907	SMART	SM00365	LRR_sd22_2	574	595	450	T	13-12-2021	-	-
KGH48_18667-RA	OG0003279	5	907	SMART	SM00365	LRR_sd22_2	89	110	220	T	13-12-2021	-	-
KGH48_18667-RA	OG0003279	5	907	SMART	SM00369	LRR_typ_2	763	786	0.051	T	13-12-2021	IPR003591	Leucine-rich repeat, typical subtype
KGH48_18667-RA	OG0003279	5	907	SMART	SM00369	LRR_typ_2	350	373	5.9	T	13-12-2021	IPR003591	Leucine-rich repeat, typical subtype	-
KGH48_18667-RA	OG0003279	5	907	SMART	SM00369	LRR_typ_2	280	303	1.7	T	13-12-2021	IPR003591	Leucine-rich repeat, typical subtype	GO:0004672|GO:0005524|GO:0006468
KGH48_18667-RA	OG0003279	5	907	SMART	SM00369	LRR_typ_2	574	597	0.15	T	13-12-2021	IPR003591	Leucine-rich repeat, typical subtype	GO:0004672|GO:0005524|GO:0006468
KGH48_18667-RA	OG0003279	5	907	SMART	SM00369	LRR_typ_2	326	349	4.7	T	13-12-2021	IPR003591	Leucine-rich repeat, typical subtype	GO:0004672|GO:0005524|GO:0006468
KGH48_18667-RA	OG0003279	5	907	SMART	SM00369	LRR_typ_2	304	325	14	T	13-12-2021	IPR003591	Leucine-rich repeat, typical subtype
KGH48_18667-RA	OG0003279	5	907	SMART	SM00369	LRR_typ_2	672	695	140	T	13-12-2021	IPR003591	Leucine-rich repeat, typical subtype
KGH48_18667-RA	OG0003279	5	907	SMART	SM00369	LRR_typ_2	137	160	0.3	T	13-12-2021	IPR003591	Leucine-rich repeat, typical subtype
KGH48_18667-RA	OG0003279	5	907	SMART	SM00369	LRR_typ_2	741	762	15	T	13-12-2021	IPR003591	Leucine-rich repeat, typical subtype	GO:0004672|GO:0005524|GO:0006468
KGH48_18667-RA	OG0003279	5	907	SMART	SM00369	LRR_typ_2	185	207	3.3	T	13-12-2021	IPR003591	Leucine-rich repeat, typical subtype	GO:0004672|GO:0005524|GO:0006468
KGH48_18667-RA	OG0003279	5	907	SMART	SM00369	LRR_typ_2	787	810	18	T	13-12-2021	IPR003591	Leucine-rich repeat, typical subtype
KGH48_18667-RA	OG0003279	5	907	SMART	SM00369	LRR_typ_2	717	740	1.5	T	13-12-2021	IPR003591	Leucine-rich repeat, typical subtype	-
KGH48_18667-RA	OG0003279	5	907	SMART	SM00369	LRR_typ_2	622	644	5.6	T	13-12-2021	IPR003591	Leucine-rich repeat, typical subtype
KGH48_18667-RA	OG0003279	5	907	ProSiteProfiles	PS51450	Leucine-rich repeat profile.	719	740	7.249913	T	13-12-2021	IPR001611	Leucine-rich repeat	GO:0004672|GO:0006468
KGH48_18667-RA	OG0003279	5	907	PANTHER	PTHR45617	-	231	380	1.60E-77	T	13-12-2021	-	-	GO:0004672|GO:0005524|GO:0006468
KGH48_18667-RA	OG0003279	5	907	Gene3D	G3DSA:3.80.10.10	Ribonuclease Inhibitor	448	599	6.50E-15	T	13-12-2021	IPR032675	Leucine-rich repeat domain superfamily	GO:0004672|GO:0005524|GO:0006468
KGH48_18667-RA	OG0003279	5	907	Gene3D	G3DSA:3.80.10.10	Ribonuclease Inhibitor	16	161	2.10E-15	T	13-12-2021	IPR032675	Leucine-rich repeat domain superfamily
KGH48_18667-RA	OG0003279	5	907	Pfam	PF13855	Leucine rich repeat	140	198	5.80E-10	T	13-12-2021	IPR001611	Leucine-rich repeat
KGH48_18667-RA	OG0003279	5	907	Pfam	PF13855	Leucine rich repeat	741	800	2.80E-14	T	13-12-2021	IPR001611	Leucine-rich repeat	-
KGH48_18667-RA	OG0003279	5	907	Pfam	PF13855	Leucine rich repeat	281	338	1.50E-12	T	13-12-2021	IPR001611	Leucine-rich repeat
KGH48_18667-RA	OG0003279	5	907	Pfam	PF13855	Leucine rich repeat	577	635	2.00E-09	T	13-12-2021	IPR001611	Leucine-rich repeat	GO:0004672|GO:0005524|GO:0006468
KGH48_18667-RA	OG0003279	5	907	Gene3D	G3DSA:3.80.10.10	Ribonuclease Inhibitor	600	733	6.10E-19	T	13-12-2021	IPR032675	Leucine-rich repeat domain superfamily	GO:0004672|GO:0005524|GO:0006468
KGH48_18667-RA	OG0003279	5	907	SUPERFAMILY	SSF52058	L domain-like	545	827	5.44E-42	T	13-12-2021	-	-	GO:0004672|GO:0006468
KGH48_25529-RA	OG0003279	5	385	Gene3D	G3DSA:3.80.10.10	Ribonuclease Inhibitor	5	189	2.10E-18	T	13-12-2021	IPR032675	Leucine-rich repeat domain superfamily
KGH48_25529-RA	OG0003279	5	385	PANTHER	PTHR45712	AGAP008170-PA	8	164	3.80E-25	T	13-12-2021	-	-	GO:0004672|GO:0005524|GO:0006468
KGH48_25529-RA	OG0003279	5	385	PANTHER	PTHR45712	AGAP008170-PA	78	294	3.80E-25	T	13-12-2021	-	-	GO:0004672|GO:0005524|GO:0006468
KGH48_25529-RA	OG0003279	5	385	SMART	SM00369	LRR_typ_2	119	142	30	T	13-12-2021	IPR003591	Leucine-rich repeat, typical subtype
KGH48_25529-RA	OG0003279	5	385	SMART	SM00369	LRR_typ_2	217	238	180	T	13-12-2021	IPR003591	Leucine-rich repeat, typical subtype	-
KGH48_25529-RA	OG0003279	5	385	SMART	SM00369	LRR_typ_2	193	216	29	T	13-12-2021	IPR003591	Leucine-rich repeat, typical subtype
KGH48_25529-RA	OG0003279	5	385	SMART	SM00369	LRR_typ_2	24	46	240	T	13-12-2021	IPR003591	Leucine-rich repeat, typical subtype	GO:0004672|GO:0005524|GO:0006468
KGH48_25529-RA	OG0003279	5	385	SMART	SM00369	LRR_typ_2	240	262	81	T	13-12-2021	IPR003591	Leucine-rich repeat, typical subtype	-
KGH48_25529-RA	OG0003279	5	385	SMART	SM00369	LRR_typ_2	263	286	32	T	13-12-2021	IPR003591	Leucine-rich repeat, typical subtype	GO:0004672|GO:0005524|GO:0006468
KGH48_25529-RA	OG0003279	5	385	SUPERFAMILY	SSF52058	L domain-like	9	318	1.04E-37	T	13-12-2021	-	-	GO:0004672|GO:0006468
KGH48_25529-RA	OG0003279	5	385	ProSiteProfiles	PS51450	Leucine-rich repeat profile.	217	238	8.012282	T	13-12-2021	IPR001611	Leucine-rich repeat	GO:0004672|GO:0005524|GO:0006468
KGH48_25529-RA	OG0003279	5	385	Gene3D	G3DSA:3.80.10.10	Ribonuclease Inhibitor	190	355	3.90E-22	T	13-12-2021	IPR032675	Leucine-rich repeat domain superfamily
KGH48_25529-RA	OG0003279	5	385	Pfam	PF13855	Leucine rich repeat	216	276	3.70E-12	T	13-12-2021	IPR001611	Leucine-rich repeat	GO:0004672|GO:0005524|GO:0006468
KGH48_16811-RA	OG0003279	5	481	MobiDBLite	mobidb-lite	consensus disorder prediction	370	452	-	T	13-12-2021	-	-	GO:0004672|GO:0006468
KGH48_16811-RA	OG0003279	5	481	SMART	SM00365	LRR_sd22_2	209	230	25	T	13-12-2021	-	-
KGH48_16811-RA	OG0003279	5	481	SMART	SM00365	LRR_sd22_2	156	174	46	T	13-12-2021	-	-
KGH48_16811-RA	OG0003279	5	481	SMART	SM00365	LRR_sd22_2	231	252	87	T	13-12-2021	-	-
KGH48_16811-RA	OG0003279	5	481	SUPERFAMILY	SSF52058	L domain-like	3	323	1.09E-43	T	13-12-2021	-	-	GO:0004672|GO:0005524|GO:0006468
KGH48_16811-RA	OG0003279	5	481	Gene3D	G3DSA:3.80.10.10	Ribonuclease Inhibitor	181	457	7.90E-26	T	13-12-2021	IPR032675	Leucine-rich repeat domain superfamily	GO:0004672|GO:0005524|GO:0006468
KGH48_16811-RA	OG0003279	5	481	Gene3D	G3DSA:3.80.10.10	Ribonuclease Inhibitor	1	180	1.20E-26	T	13-12-2021	IPR032675	Leucine-rich repeat domain superfamily	-
KGH48_16811-RA	OG0003279	5	481	Pfam	PF13855	Leucine rich repeat	232	292	2.30E-12	T	13-12-2021	IPR001611	Leucine-rich repeat	GO:0004672|GO:0006468
KGH48_16811-RA	OG0003279	5	481	Pfam	PF13855	Leucine rich repeat	110	167	9.60E-08	T	13-12-2021	IPR001611	Leucine-rich repeat	GO:0004672|GO:0005524|GO:0006468
KGH48_16811-RA	OG0003279	5	481	SMART	SM00369	LRR_typ_2	209	232	0.25	T	13-12-2021	IPR003591	Leucine-rich repeat, typical subtype
KGH48_16811-RA	OG0003279	5	481	SMART	SM00369	LRR_typ_2	233	254	2.5	T	13-12-2021	IPR003591	Leucine-rich repeat, typical subtype
KGH48_16811-RA	OG0003279	5	481	SMART	SM00369	LRR_typ_2	108	131	9.5	T	13-12-2021	IPR003591	Leucine-rich repeat, typical subtype	GO:0004672|GO:0005524|GO:0006468
KGH48_16811-RA	OG0003279	5	481	SMART	SM00369	LRR_typ_2	256	278	17	T	13-12-2021	IPR003591	Leucine-rich repeat, typical subtype	GO:0004672|GO:0005524|GO:0006468
KGH48_16811-RA	OG0003279	5	481	SMART	SM00369	LRR_typ_2	156	181	31	T	13-12-2021	IPR003591	Leucine-rich repeat, typical subtype
KGH48_16811-RA	OG0003279	5	481	ProSiteProfiles	PS51450	Leucine-rich repeat profile.	233	254	8.867061	T	13-12-2021	IPR001611	Leucine-rich repeat	-
KGH48_16811-RA	OG0003279	5	481	ProSiteProfiles	PS51450	Leucine-rich repeat profile.	257	278	7.450131	T	13-12-2021	IPR001611	Leucine-rich repeat
KGH48_16811-RA	OG0003279	5	481	PANTHER	PTHR45617:SF88	ASTROCYTIC LEUCINE-RICH REPEAT MOLECULE-RELATED	12	172	2.80E-33	T	13-12-2021	-	-	GO:0003735|GO:0005840|GO:0006412
KGH48_16811-RA	OG0003279	5	481	PANTHER	PTHR45617:SF88	ASTROCYTIC LEUCINE-RICH REPEAT MOLECULE-RELATED	184	443	2.80E-33	T	13-12-2021	-	-	GO:0004672|GO:0005524|GO:0006468
KGH48_16811-RA	OG0003279	5	481	ProSiteProfiles	PS51450	Leucine-rich repeat profile.	211	232	8.143194	T	13-12-2021	IPR001611	Leucine-rich repeat	GO:0004672|GO:0006468
KGH48_16811-RA	OG0003279	5	481	PANTHER	PTHR45617	-	12	172	2.80E-33	T	13-12-2021	-	-	GO:0003735|GO:0005840|GO:0006412
KGH48_16811-RA	OG0003279	5	481	PANTHER	PTHR45617	-	184	443	2.80E-33	T	13-12-2021	-	-	GO:0003735|GO:0005840|GO:0006412
KGH48_24832-RA	OG0003279	5	469	PANTHER	PTHR24373	SLIT RELATED LEUCINE-RICH REPEAT NEURONAL PROTEIN	258	412	5.10E-30	T	13-12-2021	-	-	GO:0003735|GO:0005840|GO:0006412
KGH48_24832-RA	OG0003279	5	469	ProSiteProfiles	PS51450	Leucine-rich repeat profile.	301	322	8.012282	T	13-12-2021	IPR001611	Leucine-rich repeat	GO:0003735|GO:0005840|GO:0006412
KGH48_24832-RA	OG0003279	5	469	PANTHER	PTHR24373:SF279	-	18	160	5.10E-30	T	13-12-2021	-	-	GO:0003735|GO:0005840|GO:0006412
KGH48_24832-RA	OG0003279	5	469	PANTHER	PTHR24373:SF279	-	258	412	5.10E-30	T	13-12-2021	-	-	GO:0003735|GO:0005840|GO:0006412
KGH48_24832-RA	OG0003279	5	469	PANTHER	PTHR24373:SF279	-	177	261	5.10E-30	T	13-12-2021	-	-
KGH48_24832-RA	OG0003279	5	469	Pfam	PF13855	Leucine rich repeat	300	360	1.30E-11	T	13-12-2021	IPR001611	Leucine-rich repeat	-
KGH48_24832-RA	OG0003279	5	469	PANTHER	PTHR24373	SLIT RELATED LEUCINE-RICH REPEAT NEURONAL PROTEIN	18	160	5.10E-30	T	13-12-2021	-	-	-
KGH48_24832-RA	OG0003279	5	469	PANTHER	PTHR24373	SLIT RELATED LEUCINE-RICH REPEAT NEURONAL PROTEIN	177	261	5.10E-30	T	13-12-2021	-	-
KGH48_24832-RA	OG0003279	5	469	Gene3D	G3DSA:3.80.10.10	Ribonuclease Inhibitor	296	387	3.40E-18	T	13-12-2021	IPR032675	Leucine-rich repeat domain superfamily	-
KGH48_24832-RA	OG0003279	5	469	Gene3D	G3DSA:3.80.10.10	Ribonuclease Inhibitor	150	295	5.50E-14	T	13-12-2021	IPR032675	Leucine-rich repeat domain superfamily
KGH48_24832-RA	OG0003279	5	469	SUPERFAMILY	SSF52058	L domain-like	35	392	3.40E-41	T	13-12-2021	-	-	-
KGH48_24832-RA	OG0003279	5	469	SMART	SM00369	LRR_typ_2	224	249	270	T	13-12-2021	IPR003591	Leucine-rich repeat, typical subtype	GO:0004672|GO:0005524|GO:0006468
KGH48_24832-RA	OG0003279	5	469	SMART	SM00369	LRR_typ_2	176	199	30	T	13-12-2021	IPR003591	Leucine-rich repeat, typical subtype	GO:0004672|GO:0006468
KGH48_24832-RA	OG0003279	5	469	SMART	SM00369	LRR_typ_2	347	370	32	T	13-12-2021	IPR003591	Leucine-rich repeat, typical subtype
KGH48_24832-RA	OG0003279	5	469	SMART	SM00369	LRR_typ_2	324	346	200	T	13-12-2021	IPR003591	Leucine-rich repeat, typical subtype
KGH48_24832-RA	OG0003279	5	469	SMART	SM00369	LRR_typ_2	277	300	42	T	13-12-2021	IPR003591	Leucine-rich repeat, typical subtype
KGH48_24832-RA	OG0003279	5	469	SMART	SM00369	LRR_typ_2	301	322	180	T	13-12-2021	IPR003591	Leucine-rich repeat, typical subtype	GO:0004672|GO:0005524|GO:0006468
KGH48_24832-RA	OG0003279	5	469	Gene3D	G3DSA:3.80.10.10	Ribonuclease Inhibitor	14	149	1.90E-10	T	13-12-2021	IPR032675	Leucine-rich repeat domain superfamily	GO:0004672|GO:0005524|GO:0006468
KGH48_19954-RA	OG0003279	5	582	SMART	SM00364	LRR_bac_2	320	339	580	T	13-12-2021	-	-	GO:0004672|GO:0005524|GO:0006468
KGH48_19954-RA	OG0003279	5	582	SMART	SM00364	LRR_bac_2	157	176	320	T	13-12-2021	-	-	GO:0004672|GO:0005524|GO:0006468
KGH48_19954-RA	OG0003279	5	582	SMART	SM00364	LRR_bac_2	109	128	390	T	13-12-2021	-	-	GO:0004672|GO:0005524|GO:0006468
KGH48_19954-RA	OG0003279	5	582	SMART	SM00364	LRR_bac_2	185	204	41	T	13-12-2021	-	-
KGH48_19954-RA	OG0003279	5	582	SMART	SM00364	LRR_bac_2	436	455	190	T	13-12-2021	-	-	-
KGH48_19954-RA	OG0003279	5	582	SMART	SM00364	LRR_bac_2	229	248	36	T	13-12-2021	-	-	-
KGH48_19954-RA	OG0003279	5	582	SUPERFAMILY	SSF52058	L domain-like	83	491	2.52E-44	T	13-12-2021	-	-	GO:0004672|GO:0005524|GO:0006468
KGH48_19954-RA	OG0003279	5	582	Gene3D	G3DSA:3.80.10.10	Ribonuclease Inhibitor	308	406	1.40E-13	T	13-12-2021	IPR032675	Leucine-rich repeat domain superfamily
KGH48_19954-RA	OG0003279	5	582	Gene3D	G3DSA:3.80.10.10	Ribonuclease Inhibitor	231	307	6.50E-13	T	13-12-2021	IPR032675	Leucine-rich repeat domain superfamily
KGH48_19954-RA	OG0003279	5	582	Gene3D	G3DSA:3.80.10.10	Ribonuclease Inhibitor	1	133	1.60E-14	T	13-12-2021	IPR032675	Leucine-rich repeat domain superfamily
KGH48_19954-RA	OG0003279	5	582	Gene3D	G3DSA:3.80.10.10	Ribonuclease Inhibitor	407	557	3.00E-19	T	13-12-2021	IPR032675	Leucine-rich repeat domain superfamily	GO:0004672|GO:0005524|GO:0006468
KGH48_19954-RA	OG0003279	5	582	ProSiteProfiles	PS51450	Leucine-rich repeat profile.	438	459	8.035384	T	13-12-2021	IPR001611	Leucine-rich repeat	GO:0004672|GO:0006468
KGH48_19954-RA	OG0003279	5	582	ProSiteProfiles	PS51450	Leucine-rich repeat profile.	159	180	8.374215	T	13-12-2021	IPR001611	Leucine-rich repeat
KGH48_19954-RA	OG0003279	5	582	ProSiteProfiles	PS51450	Leucine-rich repeat profile.	187	208	7.134402	T	13-12-2021	IPR001611	Leucine-rich repeat	-
KGH48_19954-RA	OG0003279	5	582	Pfam	PF13855	Leucine rich repeat	418	473	1.30E-10	T	13-12-2021	IPR001611	Leucine-rich repeat
KGH48_19954-RA	OG0003279	5	582	SMART	SM00369	LRR_typ_2	109	132	17	T	13-12-2021	IPR003591	Leucine-rich repeat, typical subtype	GO:0004672|GO:0006468
KGH48_19954-RA	OG0003279	5	582	SMART	SM00369	LRR_typ_2	413	435	25	T	13-12-2021	IPR003591	Leucine-rich repeat, typical subtype	GO:0004672|GO:0005524|GO:0006468
KGH48_19954-RA	OG0003279	5	582	SMART	SM00369	LRR_typ_2	436	459	45	T	13-12-2021	IPR003591	Leucine-rich repeat, typical subtype	-
KGH48_19954-RA	OG0003279	5	582	SMART	SM00369	LRR_typ_2	344	367	360	T	13-12-2021	IPR003591	Leucine-rich repeat, typical subtype	-
KGH48_19954-RA	OG0003279	5	582	SMART	SM00369	LRR_typ_2	61	84	380	T	13-12-2021	IPR003591	Leucine-rich repeat, typical subtype
KGH48_19954-RA	OG0003279	5	582	SMART	SM00369	LRR_typ_2	460	483	50	T	13-12-2021	IPR003591	Leucine-rich repeat, typical subtype
KGH48_19954-RA	OG0003279	5	582	SMART	SM00369	LRR_typ_2	207	230	14	T	13-12-2021	IPR003591	Leucine-rich repeat, typical subtype
KGH48_19954-RA	OG0003279	5	582	SMART	SM00369	LRR_typ_2	157	179	7.6	T	13-12-2021	IPR003591	Leucine-rich repeat, typical subtype	GO:0004672|GO:0005524|GO:0006468
KGH48_19954-RA	OG0003279	5	582	SUPERFAMILY	SSF52058	L domain-like	7	81	5.87E-06	T	13-12-2021	-	-	GO:0004672|GO:0005524|GO:0006468
KGH48_19954-RA	OG0003279	5	582	PANTHER	PTHR45617	-	298	542	1.10E-84	T	13-12-2021	-	-	GO:0004672|GO:0005524|GO:0006468
KGH48_19954-RA	OG0003279	5	582	PANTHER	PTHR45617	-	186	358	1.10E-84	T	13-12-2021	-	-
KGH48_19954-RA	OG0003279	5	582	PANTHER	PTHR45617	-	15	173	1.10E-84	T	13-12-2021	-	-	GO:0004672|GO:0006468
KGH48_19954-RA	OG0003279	5	582	PANTHER	PTHR45617	-	99	290	1.10E-84	T	13-12-2021	-	-
KGH48_19954-RA	OG0003279	5	582	Gene3D	G3DSA:3.80.10.10	Ribonuclease Inhibitor	134	230	1.10E-13	T	13-12-2021	IPR032675	Leucine-rich repeat domain superfamily
KGH48_19954-RA	OG0003279	5	582	SMART	SM00365	LRR_sd22_2	185	206	240	T	13-12-2021	-	-	GO:0004672|GO:0005524|GO:0006468
KGH48_19954-RA	OG0003279	5	582	SMART	SM00365	LRR_sd22_2	207	228	590	T	13-12-2021	-	-
KGH48_19954-RA	OG0003279	5	582	SMART	SM00365	LRR_sd22_2	109	130	760	T	13-12-2021	-	-
KGH48_19954-RA	OG0003279	5	582	SMART	SM00365	LRR_sd22_2	274	295	340	T	13-12-2021	-	-
KGH48_19954-RA	OG0003279	5	582	SMART	SM00365	LRR_sd22_2	157	178	37	T	13-12-2021	-	-	GO:0004672|GO:0005524|GO:0006468
KGH48_19954-RA	OG0003279	5	582	SMART	SM00365	LRR_sd22_2	436	457	42	T	13-12-2021	-	-	GO:0004672|GO:0005524|GO:0006468
KGH48_19954-RA	OG0003279	5	582	SMART	SM00365	LRR_sd22_2	366	387	80	T	13-12-2021	-	-	GO:0004672|GO:0005524|GO:0006468
KGH48_17185-RA	OG0006759	5	77	Gene3D	G3DSA:1.10.510.10	Transferase(Phosphotransferase) domain 1	1	68	7.50E-09	T	13-12-2021	-	-	GO:0004672|GO:0006468
KGH48_17185-RA	OG0006759	5	77	ProSiteProfiles	PS50011	Protein kinase domain profile.	1	73	9.078988	T	13-12-2021	IPR000719	Protein kinase domain	-
KGH48_17185-RA	OG0006759	5	77	SUPERFAMILY	SSF56112	Protein kinase-like (PK-like)	2	68	8.74E-09	T	13-12-2021	IPR011009	Protein kinase-like domain superfamily
KGH48_25292-RA	OG0006759	5	72	SUPERFAMILY	SSF56112	Protein kinase-like (PK-like)	2	64	1.63E-06	T	13-12-2021	IPR011009	Protein kinase-like domain superfamily	GO:0004672|GO:0005524|GO:0006468
KGH48_25292-RA	OG0006759	5	72	Gene3D	G3DSA:1.10.510.10	Transferase(Phosphotransferase) domain 1	1	71	4.80E-08	T	13-12-2021	-	-	-
KGH48_12451-RA	OG0006759	5	77	Gene3D	G3DSA:1.10.510.10	Transferase(Phosphotransferase) domain 1	1	71	1.10E-07	T	13-12-2021	-	-	GO:0004672|GO:0005524|GO:0006468
KGH48_12451-RA	OG0006759	5	77	SUPERFAMILY	SSF56112	Protein kinase-like (PK-like)	2	62	3.47E-06	T	13-12-2021	IPR011009	Protein kinase-like domain superfamily	GO:0004672|GO:0006468
KGH48_12453-RA	OG0006759	5	77	Gene3D	G3DSA:1.10.510.10	Transferase(Phosphotransferase) domain 1	1	71	1.10E-07	T	13-12-2021	-	-
KGH48_12453-RA	OG0006759	5	77	SUPERFAMILY	SSF56112	Protein kinase-like (PK-like)	2	62	3.47E-06	T	13-12-2021	IPR011009	Protein kinase-like domain superfamily	GO:0004672|GO:0005524|GO:0006468
KGH48_21592-RA	OG0006759	5	77	SUPERFAMILY	SSF56112	Protein kinase-like (PK-like)	2	62	4.97E-06	T	13-12-2021	IPR011009	Protein kinase-like domain superfamily
KGH48_21592-RA	OG0006759	5	77	Gene3D	G3DSA:1.10.510.10	Transferase(Phosphotransferase) domain 1	1	71	1.50E-07	T	13-12-2021	-	-
KGH48_08725-RA	OG0006759	5	77	SUPERFAMILY	SSF56112	Protein kinase-like (PK-like)	2	62	3.16E-06	T	13-12-2021	IPR011009	Protein kinase-like domain superfamily	GO:0004672|GO:0005524|GO:0006468
KGH48_08725-RA	OG0006759	5	77	Gene3D	G3DSA:1.10.510.10	Transferase(Phosphotransferase) domain 1	1	71	1.30E-07	T	13-12-2021	-	-
KGH48_14081-RA	OG0006764	5	108	Pfam	PF00501	AMP-binding enzyme	22	95	9.40E-10	T	13-12-2021	IPR000873	AMP-dependent synthetase/ligase	GO:0004672|GO:0005524|GO:0006468
KGH48_14081-RA	OG0006764	5	108	SUPERFAMILY	SSF56801	Acetyl-CoA synthetase-like	4	95	5.10E-15	T	13-12-2021	-	-	GO:0004672|GO:0006468
KGH48_14081-RA	OG0006764	5	108	Gene3D	G3DSA:3.40.50.12780	-	7	102	5.10E-13	T	13-12-2021	IPR042099	ANL, N-terminal domain
KGH48_23668-RA	OG0006764	5	161	Pfam	PF00501	AMP-binding enzyme	7	134	5.30E-11	T	13-12-2021	IPR000873	AMP-dependent synthetase/ligase	-
KGH48_23668-RA	OG0006764	5	161	SUPERFAMILY	SSF56801	Acetyl-CoA synthetase-like	7	96	3.27E-13	T	13-12-2021	-	-	GO:0004672|GO:0005524|GO:0006468
KGH48_23668-RA	OG0006764	5	161	Gene3D	G3DSA:3.40.50.12780	-	2	159	5.20E-12	T	13-12-2021	IPR042099	ANL, N-terminal domain	GO:0004672|GO:0005524|GO:0006468
KGH48_11246-RA	OG0006764	5	110	SUPERFAMILY	SSF56801	Acetyl-CoA synthetase-like	5	95	2.09E-13	T	13-12-2021	-	-	-
KGH48_11246-RA	OG0006764	5	110	Pfam	PF00501	AMP-binding enzyme	22	95	5.80E-08	T	13-12-2021	IPR000873	AMP-dependent synthetase/ligase	GO:0004672|GO:0005524|GO:0006468
KGH48_11246-RA	OG0006764	5	110	Gene3D	G3DSA:3.40.50.12780	-	7	104	3.90E-11	T	13-12-2021	IPR042099	ANL, N-terminal domain	GO:0004672|GO:0005524|GO:0006468
KGH48_16413-RA	OG0006764	5	112	SUPERFAMILY	SSF56801	Acetyl-CoA synthetase-like	12	94	1.27E-12	T	13-12-2021	-	-
KGH48_16413-RA	OG0006764	5	112	Gene3D	G3DSA:3.40.50.12780	-	3	104	1.60E-11	T	13-12-2021	IPR042099	ANL, N-terminal domain
KGH48_16413-RA	OG0006764	5	112	Pfam	PF00501	AMP-binding enzyme	22	93	5.10E-09	T	13-12-2021	IPR000873	AMP-dependent synthetase/ligase	GO:0004672|GO:0006468
KGH48_07193-RA	OG0006764	5	118	Pfam	PF00501	AMP-binding enzyme	28	97	8.60E-10	T	13-12-2021	IPR000873	AMP-dependent synthetase/ligase
KGH48_07193-RA	OG0006764	5	118	Gene3D	G3DSA:3.40.50.12780	-	5	105	1.60E-11	T	13-12-2021	IPR042099	ANL, N-terminal domain	GO:0004672|GO:0006468
KGH48_07193-RA	OG0006764	5	118	SUPERFAMILY	SSF56801	Acetyl-CoA synthetase-like	14	97	9.68E-14	T	13-12-2021	-	-	GO:0004672|GO:0005524|GO:0006468
KGH48_24618-RA	OG0006764	5	227	Pfam	PF00501	AMP-binding enzyme	28	97	4.90E-08	T	13-12-2021	IPR000873	AMP-dependent synthetase/ligase	-
KGH48_24618-RA	OG0006764	5	227	Gene3D	G3DSA:3.40.50.12780	-	4	182	1.40E-10	T	13-12-2021	IPR042099	ANL, N-terminal domain
KGH48_24618-RA	OG0006764	5	227	SUPERFAMILY	SSF56801	Acetyl-CoA synthetase-like	14	98	1.96E-12	T	13-12-2021	-	-
KGH48_22533-RA	OG0000037	6	339	PANTHER	PTHR24243	G-PROTEIN COUPLED RECEPTOR	12	332	1.50E-20	T	13-12-2021	-	-
KGH48_22533-RA	OG0000037	6	339	Pfam	PF10324	Serpentine type 7TM GPCR chemoreceptor Srw	34	332	1.10E-14	T	13-12-2021	IPR019427	7TM GPCR, serpentine receptor class w (Srw)	GO:0004672|GO:0005524|GO:0006468
KGH48_22533-RA	OG0000037	6	339	SUPERFAMILY	SSF81321	Family A G protein-coupled receptor-like	31	337	1.19E-23	T	13-12-2021	-	-	GO:0004672|GO:0005524|GO:0006468
KGH48_22533-RA	OG0000037	6	339	Gene3D	G3DSA:1.20.1070.10	-	18	336	7.40E-35	T	13-12-2021	-	-	GO:0004672|GO:0006468
KGH48_22533-RA	OG0000037	6	339	ProSiteProfiles	PS50262	G-protein coupled receptors family 1 profile.	44	315	17.061562	T	13-12-2021	IPR017452	GPCR, rhodopsin-like, 7TM	GO:0004672|GO:0005524|GO:0006468
KGH48_25380-RA	OG0000037	6	247	Gene3D	G3DSA:1.20.1070.10	-	5	247	3.10E-31	T	13-12-2021	-	-
KGH48_25380-RA	OG0000037	6	247	Pfam	PF10324	Serpentine type 7TM GPCR chemoreceptor Srw	15	237	2.90E-16	T	13-12-2021	IPR019427	7TM GPCR, serpentine receptor class w (Srw)
KGH48_25380-RA	OG0000037	6	247	ProSiteProfiles	PS50262	G-protein coupled receptors family 1 profile.	24	220	13.510842	T	13-12-2021	IPR017452	GPCR, rhodopsin-like, 7TM
KGH48_25380-RA	OG0000037	6	247	SUPERFAMILY	SSF81321	Family A G protein-coupled receptor-like	15	245	2.84E-23	T	13-12-2021	-	-
KGH48_25380-RA	OG0000037	6	247	PANTHER	PTHR24243	G-PROTEIN COUPLED RECEPTOR	22	246	6.70E-15	T	13-12-2021	-	-	GO:0004672|GO:0005524|GO:0006468
KGH48_25380-RA	OG0000037	6	247	SMART	SM01381	7TM_GPCR_Srsx_2	17	235	0.0026	T	13-12-2021	IPR000276	G protein-coupled receptor, rhodopsin-like	-
KGH48_23578-RA	OG0000037	6	350	Gene3D	G3DSA:1.20.1070.10	-	16	346	7.00E-42	T	13-12-2021	-	-	GO:0004672|GO:0005524|GO:0006468
KGH48_23578-RA	OG0000037	6	350	PANTHER	PTHR46641	FMRFAMIDE RECEPTOR-RELATED	28	335	1.60E-20	T	13-12-2021	-	-	GO:0004672|GO:0005524|GO:0006468
KGH48_23578-RA	OG0000037	6	350	ProSiteProfiles	PS50262	G-protein coupled receptors family 1 profile.	52	324	18.405619	T	13-12-2021	IPR017452	GPCR, rhodopsin-like, 7TM	GO:0004672|GO:0005524|GO:0006468
KGH48_23578-RA	OG0000037	6	350	Pfam	PF10324	Serpentine type 7TM GPCR chemoreceptor Srw	45	341	2.40E-18	T	13-12-2021	IPR019427	7TM GPCR, serpentine receptor class w (Srw)
KGH48_23578-RA	OG0000037	6	350	SMART	SM01381	7TM_GPCR_Srsx_2	46	339	0.0088	T	13-12-2021	IPR000276	G protein-coupled receptor, rhodopsin-like
KGH48_23578-RA	OG0000037	6	350	PRINTS	PR00237	Rhodopsin-like GPCR superfamily signature	69	90	3.00E-05	T	13-12-2021	IPR000276	G protein-coupled receptor, rhodopsin-like	GO:0004672|GO:0005524|GO:0006468
KGH48_23578-RA	OG0000037	6	350	PRINTS	PR00237	Rhodopsin-like GPCR superfamily signature	261	285	3.00E-05	T	13-12-2021	IPR000276	G protein-coupled receptor, rhodopsin-like	GO:0004672|GO:0006468
KGH48_23578-RA	OG0000037	6	350	PRINTS	PR00237	Rhodopsin-like GPCR superfamily signature	306	332	3.00E-05	T	13-12-2021	IPR000276	G protein-coupled receptor, rhodopsin-like
KGH48_23578-RA	OG0000037	6	350	SUPERFAMILY	SSF81321	Family A G protein-coupled receptor-like	38	345	2.11E-31	T	13-12-2021	-	-	-
KGH48_23881-RA	OG0000037	6	280	ProSiteProfiles	PS50262	G-protein coupled receptors family 1 profile.	1	256	14.433628	T	13-12-2021	IPR017452	GPCR, rhodopsin-like, 7TM	-
KGH48_23881-RA	OG0000037	6	280	SUPERFAMILY	SSF81321	Family A G protein-coupled receptor-like	2	273	1.74E-22	T	13-12-2021	-	-	-
KGH48_23881-RA	OG0000037	6	280	Pfam	PF10324	Serpentine type 7TM GPCR chemoreceptor Srw	61	272	3.00E-12	T	13-12-2021	IPR019427	7TM GPCR, serpentine receptor class w (Srw)	-
KGH48_23881-RA	OG0000037	6	280	Gene3D	G3DSA:1.20.1070.10	-	1	279	7.00E-33	T	13-12-2021	-	-	-
KGH48_23881-RA	OG0000037	6	280	PANTHER	PTHR24243	G-PROTEIN COUPLED RECEPTOR	2	274	5.60E-16	T	13-12-2021	-	-	GO:0004867
KGH48_21777-RA	OG0000037	6	331	PRINTS	PR00237	Rhodopsin-like GPCR superfamily signature	286	312	8.60E-10	T	13-12-2021	IPR000276	G protein-coupled receptor, rhodopsin-like	-
KGH48_21777-RA	OG0000037	6	331	PRINTS	PR00237	Rhodopsin-like GPCR superfamily signature	24	48	8.60E-10	T	13-12-2021	IPR000276	G protein-coupled receptor, rhodopsin-like	GO:0004867|GO:0005615
KGH48_21777-RA	OG0000037	6	331	PRINTS	PR00237	Rhodopsin-like GPCR superfamily signature	241	265	8.60E-10	T	13-12-2021	IPR000276	G protein-coupled receptor, rhodopsin-like	-
KGH48_21777-RA	OG0000037	6	331	PRINTS	PR00237	Rhodopsin-like GPCR superfamily signature	56	77	8.60E-10	T	13-12-2021	IPR000276	G protein-coupled receptor, rhodopsin-like	GO:0004867|GO:0005615
KGH48_21777-RA	OG0000037	6	331	SUPERFAMILY	SSF81321	Family A G protein-coupled receptor-like	20	325	5.22E-31	T	13-12-2021	-	-	GO:0004867
KGH48_21777-RA	OG0000037	6	331	Pfam	PF00001	7 transmembrane receptor (rhodopsin family)	44	304	1.10E-10	T	13-12-2021	IPR000276	G protein-coupled receptor, rhodopsin-like	-
KGH48_21777-RA	OG0000037	6	331	Gene3D	G3DSA:1.20.1070.10	-	9	329	4.50E-41	T	13-12-2021	-	-	-
KGH48_21777-RA	OG0000037	6	331	ProSiteProfiles	PS50262	G-protein coupled receptors family 1 profile.	39	304	17.362471	T	13-12-2021	IPR017452	GPCR, rhodopsin-like, 7TM	-
KGH48_21777-RA	OG0000037	6	331	PANTHER	PTHR24243	G-PROTEIN COUPLED RECEPTOR	13	326	1.00E-20	T	13-12-2021	-	-	-
KGH48_21778-RA	OG0000037	6	98	Gene3D	G3DSA:1.20.1070.10	-	1	97	1.10E-09	T	13-12-2021	-	-	-
KGH48_21778-RA	OG0000037	6	98	SUPERFAMILY	SSF81321	Family A G protein-coupled receptor-like	3	94	1.01E-06	T	13-12-2021	-	-	GO:0004867|GO:0005615
KGH48_17510-RA	OG0000037	6	203	PANTHER	PTHR24243	G-PROTEIN COUPLED RECEPTOR	42	194	9.50E-12	T	13-12-2021	-	-	-
KGH48_17510-RA	OG0000037	6	203	Pfam	PF10324	Serpentine type 7TM GPCR chemoreceptor Srw	30	173	6.00E-13	T	13-12-2021	IPR019427	7TM GPCR, serpentine receptor class w (Srw)	-
KGH48_17510-RA	OG0000037	6	203	Gene3D	G3DSA:1.20.1070.10	-	2	195	5.80E-22	T	13-12-2021	-	-	-
KGH48_17510-RA	OG0000037	6	203	ProSiteProfiles	PS50262	G-protein coupled receptors family 1 profile.	52	158	10.220911	T	13-12-2021	IPR017452	GPCR, rhodopsin-like, 7TM	-
KGH48_17510-RA	OG0000037	6	203	SUPERFAMILY	SSF81321	Family A G protein-coupled receptor-like	34	182	1.74E-15	T	13-12-2021	-	-	-
KGH48_19918-RA	OG0000037	6	155	Gene3D	G3DSA:1.20.1070.10	-	2	155	2.80E-19	T	13-12-2021	-	-	GO:0004867|GO:0008201|GO:2000266
KGH48_19918-RA	OG0000037	6	155	Pfam	PF10324	Serpentine type 7TM GPCR chemoreceptor Srw	16	137	1.50E-13	T	13-12-2021	IPR019427	7TM GPCR, serpentine receptor class w (Srw)	-
KGH48_19918-RA	OG0000037	6	155	SUPERFAMILY	SSF81321	Family A G protein-coupled receptor-like	6	146	1.83E-13	T	13-12-2021	-	-	-
KGH48_19918-RA	OG0000037	6	155	ProSiteProfiles	PS50262	G-protein coupled receptors family 1 profile.	1	121	10.582001	T	13-12-2021	IPR017452	GPCR, rhodopsin-like, 7TM	-
KGH48_07010-RA	OG0000037	6	290	SUPERFAMILY	SSF81321	Family A G protein-coupled receptor-like	33	271	3.84E-24	T	13-12-2021	-	-	GO:0004867|GO:0005615
KGH48_07010-RA	OG0000037	6	290	ProSiteProfiles	PS50262	G-protein coupled receptors family 1 profile.	41	237	14.373446	T	13-12-2021	IPR017452	GPCR, rhodopsin-like, 7TM	-
KGH48_07010-RA	OG0000037	6	290	PANTHER	PTHR24243	G-PROTEIN COUPLED RECEPTOR	41	269	1.70E-18	T	13-12-2021	-	-	-
KGH48_07010-RA	OG0000037	6	290	Gene3D	G3DSA:1.20.1070.10	-	17	276	1.10E-33	T	13-12-2021	-	-
KGH48_07010-RA	OG0000037	6	290	Pfam	PF10324	Serpentine type 7TM GPCR chemoreceptor Srw	31	252	1.50E-10	T	13-12-2021	IPR019427	7TM GPCR, serpentine receptor class w (Srw)	-
KGH48_19919-RA	OG0000037	6	235	ProSiteProfiles	PS50262	G-protein coupled receptors family 1 profile.	24	197	12.828784	T	13-12-2021	IPR017452	GPCR, rhodopsin-like, 7TM	-
KGH48_19919-RA	OG0000037	6	235	Pfam	PF10324	Serpentine type 7TM GPCR chemoreceptor Srw	70	214	1.10E-10	T	13-12-2021	IPR019427	7TM GPCR, serpentine receptor class w (Srw)	-
KGH48_19919-RA	OG0000037	6	235	SUPERFAMILY	SSF81321	Family A G protein-coupled receptor-like	16	232	3.75E-21	T	13-12-2021	-	-	-
KGH48_19919-RA	OG0000037	6	235	Gene3D	G3DSA:1.20.1070.10	-	8	220	1.20E-25	T	13-12-2021	-	-	-
KGH48_19919-RA	OG0000037	6	235	PANTHER	PTHR24243	G-PROTEIN COUPLED RECEPTOR	22	233	2.10E-14	T	13-12-2021	-	-	GO:0004867|GO:0008201|GO:2000266
KGH48_07009-RA	OG0000037	6	271	Gene3D	G3DSA:1.20.1070.10	-	23	262	9.10E-32	T	13-12-2021	-	-	-
KGH48_07009-RA	OG0000037	6	271	SUPERFAMILY	SSF81321	Family A G protein-coupled receptor-like	34	250	2.84E-22	T	13-12-2021	-	-	-
KGH48_07009-RA	OG0000037	6	271	PANTHER	PTHR24243	G-PROTEIN COUPLED RECEPTOR	41	262	5.50E-17	T	13-12-2021	-	-	GO:0004867|GO:0005615
KGH48_07009-RA	OG0000037	6	271	ProSiteProfiles	PS50262	G-protein coupled receptors family 1 profile.	41	226	14.172841	T	13-12-2021	IPR017452	GPCR, rhodopsin-like, 7TM	-
KGH48_07009-RA	OG0000037	6	271	Pfam	PF10324	Serpentine type 7TM GPCR chemoreceptor Srw	31	241	8.10E-11	T	13-12-2021	IPR019427	7TM GPCR, serpentine receptor class w (Srw)	GO:0004867
KGH48_27257-RA	OG0000037	6	247	SMART	SM01381	7TM_GPCR_Srsx_2	17	235	0.0066	T	13-12-2021	IPR000276	G protein-coupled receptor, rhodopsin-like	-
KGH48_27257-RA	OG0000037	6	247	Gene3D	G3DSA:1.20.1070.10	-	5	247	2.30E-30	T	13-12-2021	-	-	-
KGH48_27257-RA	OG0000037	6	247	SUPERFAMILY	SSF81321	Family A G protein-coupled receptor-like	16	243	1.01E-22	T	13-12-2021	-	-	GO:0004867|GO:0005615
KGH48_27257-RA	OG0000037	6	247	Pfam	PF10324	Serpentine type 7TM GPCR chemoreceptor Srw	13	237	1.50E-16	T	13-12-2021	IPR019427	7TM GPCR, serpentine receptor class w (Srw)	-
KGH48_27257-RA	OG0000037	6	247	ProSiteProfiles	PS50262	G-protein coupled receptors family 1 profile.	24	220	13.330297	T	13-12-2021	IPR017452	GPCR, rhodopsin-like, 7TM	-
KGH48_27257-RA	OG0000037	6	247	PANTHER	PTHR46641	FMRFAMIDE RECEPTOR-RELATED	20	246	9.90E-15	T	13-12-2021	-	-	-
KGH48_19785-RA	OG0000037	6	310	PRINTS	PR00237	Rhodopsin-like GPCR superfamily signature	230	254	1.20E-08	T	13-12-2021	IPR000276	G protein-coupled receptor, rhodopsin-like	GO:0004867
KGH48_19785-RA	OG0000037	6	310	PRINTS	PR00237	Rhodopsin-like GPCR superfamily signature	275	301	1.20E-08	T	13-12-2021	IPR000276	G protein-coupled receptor, rhodopsin-like	-
KGH48_19785-RA	OG0000037	6	310	PRINTS	PR00237	Rhodopsin-like GPCR superfamily signature	24	48	1.20E-08	T	13-12-2021	IPR000276	G protein-coupled receptor, rhodopsin-like	-
KGH48_19785-RA	OG0000037	6	310	PRINTS	PR00237	Rhodopsin-like GPCR superfamily signature	56	77	1.20E-08	T	13-12-2021	IPR000276	G protein-coupled receptor, rhodopsin-like	GO:0004867|GO:0005615
KGH48_19785-RA	OG0000037	6	310	Pfam	PF10324	Serpentine type 7TM GPCR chemoreceptor Srw	87	309	7.90E-10	T	13-12-2021	IPR019427	7TM GPCR, serpentine receptor class w (Srw)	-
KGH48_19785-RA	OG0000037	6	310	SUPERFAMILY	SSF81321	Family A G protein-coupled receptor-like	21	308	6.04E-27	T	13-12-2021	-	-	-
KGH48_19785-RA	OG0000037	6	310	ProSiteProfiles	PS50262	G-protein coupled receptors family 1 profile.	97	293	14.874961	T	13-12-2021	IPR017452	GPCR, rhodopsin-like, 7TM	-
KGH48_19785-RA	OG0000037	6	310	PANTHER	PTHR24243	G-PROTEIN COUPLED RECEPTOR	19	308	1.00E-17	T	13-12-2021	-	-	-
KGH48_19785-RA	OG0000037	6	310	Gene3D	G3DSA:1.20.1070.10	-	3	310	4.70E-38	T	13-12-2021	-	-	-
KGH48_07011-RA	OG0000037	6	228	PANTHER	PTHR24243	G-PROTEIN COUPLED RECEPTOR	2	218	1.20E-13	T	13-12-2021	-	-	GO:0004867|GO:0005615
KGH48_07011-RA	OG0000037	6	228	Gene3D	G3DSA:1.20.1070.10	-	1	207	7.90E-26	T	13-12-2021	-	-	-
KGH48_07011-RA	OG0000037	6	228	SUPERFAMILY	SSF81321	Family A G protein-coupled receptor-like	2	208	1.65E-18	T	13-12-2021	-	-	-
KGH48_07011-RA	OG0000037	6	228	Pfam	PF10324	Serpentine type 7TM GPCR chemoreceptor Srw	4	199	2.40E-12	T	13-12-2021	IPR019427	7TM GPCR, serpentine receptor class w (Srw)	-
KGH48_07011-RA	OG0000037	6	228	ProSiteProfiles	PS50262	G-protein coupled receptors family 1 profile.	1	182	12.748542	T	13-12-2021	IPR017452	GPCR, rhodopsin-like, 7TM	-
KGH48_13416-RA	OG0000037	6	346	PANTHER	PTHR46641	FMRFAMIDE RECEPTOR-RELATED	37	334	1.50E-25	T	13-12-2021	-	-	-
KGH48_13416-RA	OG0000037	6	346	Gene3D	G3DSA:1.20.1070.10	-	24	346	2.40E-39	T	13-12-2021	-	-	-
KGH48_13416-RA	OG0000037	6	346	Pfam	PF10324	Serpentine type 7TM GPCR chemoreceptor Srw	42	339	1.30E-14	T	13-12-2021	IPR019427	7TM GPCR, serpentine receptor class w (Srw)	-
KGH48_13416-RA	OG0000037	6	346	ProSiteProfiles	PS50262	G-protein coupled receptors family 1 profile.	51	323	13.109632	T	13-12-2021	IPR017452	GPCR, rhodopsin-like, 7TM	-
KGH48_13416-RA	OG0000037	6	346	SUPERFAMILY	SSF81321	Family A G protein-coupled receptor-like	38	343	6.87E-31	T	13-12-2021	-	-	-
KGH48_17509-RA	OG0000037	6	674	ProSiteProfiles	PS50262	G-protein coupled receptors family 1 profile.	425	621	13.871933	T	13-12-2021	IPR017452	GPCR, rhodopsin-like, 7TM	GO:0004867|GO:0005615
KGH48_17509-RA	OG0000037	6	674	ProSiteProfiles	PS50262	G-protein coupled receptors family 1 profile.	21	293	17.462774	T	13-12-2021	IPR017452	GPCR, rhodopsin-like, 7TM	-
KGH48_17509-RA	OG0000037	6	674	SUPERFAMILY	SSF81321	Family A G protein-coupled receptor-like	366	651	1.56E-29	T	13-12-2021	-	-	-
KGH48_17509-RA	OG0000037	6	674	Gene3D	G3DSA:1.20.1070.10	-	357	655	4.00E-38	T	13-12-2021	-	-	-
KGH48_17509-RA	OG0000037	6	674	Gene3D	G3DSA:1.20.1070.10	-	2	332	3.50E-42	T	13-12-2021	-	-	-
KGH48_17509-RA	OG0000037	6	674	PRINTS	PR00237	Rhodopsin-like GPCR superfamily signature	603	629	1.60E-06	T	13-12-2021	IPR000276	G protein-coupled receptor, rhodopsin-like	-
KGH48_17509-RA	OG0000037	6	674	PRINTS	PR00237	Rhodopsin-like GPCR superfamily signature	369	393	1.60E-06	T	13-12-2021	IPR000276	G protein-coupled receptor, rhodopsin-like	GO:0004867|GO:0005615
KGH48_17509-RA	OG0000037	6	674	PRINTS	PR00237	Rhodopsin-like GPCR superfamily signature	558	582	1.60E-06	T	13-12-2021	IPR000276	G protein-coupled receptor, rhodopsin-like	GO:0004867
KGH48_17509-RA	OG0000037	6	674	PRINTS	PR00237	Rhodopsin-like GPCR superfamily signature	401	422	1.60E-06	T	13-12-2021	IPR000276	G protein-coupled receptor, rhodopsin-like	-
KGH48_17509-RA	OG0000037	6	674	SUPERFAMILY	SSF81321	Family A G protein-coupled receptor-like	13	327	9.15E-30	T	13-12-2021	-	-
KGH48_17509-RA	OG0000037	6	674	Pfam	PF00001	7 transmembrane receptor (rhodopsin family)	426	617	6.20E-08	T	13-12-2021	IPR000276	G protein-coupled receptor, rhodopsin-like	-
KGH48_17509-RA	OG0000037	6	674	PANTHER	PTHR24243	G-PROTEIN COUPLED RECEPTOR	13	326	3.50E-43	T	13-12-2021	-	-	-
KGH48_17509-RA	OG0000037	6	674	PANTHER	PTHR24243	G-PROTEIN COUPLED RECEPTOR	426	649	3.50E-43	T	13-12-2021	-	-	-
KGH48_17509-RA	OG0000037	6	674	Pfam	PF10324	Serpentine type 7TM GPCR chemoreceptor Srw	14	308	3.90E-12	T	13-12-2021	IPR019427	7TM GPCR, serpentine receptor class w (Srw)	GO:0004867|GO:0005615
KGH48_17509-RA	OG0000037	6	674	SMART	SM01381	7TM_GPCR_Srsx_2	15	308	0.0023	T	13-12-2021	IPR000276	G protein-coupled receptor, rhodopsin-like	-
KGH48_21979-RA	OG0000081	6	128	Pfam	PF00050	Kazal-type serine protease inhibitor domain	41	68	4.10E-07	T	13-12-2021	IPR002350	Kazal domain	-
KGH48_21979-RA	OG0000081	6	128	ProSiteProfiles	PS51465	Kazal domain profile.	73	128	12.006838	T	13-12-2021	IPR002350	Kazal domain	-
KGH48_21979-RA	OG0000081	6	128	PANTHER	PTHR21312:SF27	SERINE PROTEASE INHIBITOR KAZAL-TYPE 1	15	66	9.90E-16	T	13-12-2021	-	-	-
KGH48_21979-RA	OG0000081	6	128	PANTHER	PTHR21312:SF27	SERINE PROTEASE INHIBITOR KAZAL-TYPE 1	64	113	9.90E-16	T	13-12-2021	-	-	-
KGH48_21979-RA	OG0000081	6	128	SUPERFAMILY	SSF100895	Kazal-type serine protease inhibitors	89	128	9.15E-11	T	13-12-2021	IPR036058	Kazal domain superfamily	GO:0004867|GO:0005615
KGH48_21979-RA	OG0000081	6	128	Gene3D	G3DSA:3.30.60.30	-	31	79	7.10E-12	T	13-12-2021	-	-	-
KGH48_21979-RA	OG0000081	6	128	ProSiteProfiles	PS51465	Kazal domain profile.	31	68	10.208317	T	13-12-2021	IPR002350	Kazal domain	-
KGH48_21979-RA	OG0000081	6	128	PANTHER	PTHR21312	SERINE PROTEASE INHIBITOR	64	113	9.90E-16	T	13-12-2021	-	-	-
KGH48_21979-RA	OG0000081	6	128	PANTHER	PTHR21312	SERINE PROTEASE INHIBITOR	15	66	9.90E-16	T	13-12-2021	-	-	GO:0004867|GO:0005615
KGH48_21979-RA	OG0000081	6	128	Gene3D	G3DSA:3.30.60.30	-	88	128	2.70E-11	T	13-12-2021	-	-
KGH48_21979-RA	OG0000081	6	128	CDD	cd00104	KAZAL_FS	91	128	1.50E-07	T	13-12-2021	-	-	-
KGH48_21979-RA	OG0000081	6	128	Pfam	PF07648	Kazal-type serine protease inhibitor domain	90	128	2.80E-08	T	13-12-2021	IPR002350	Kazal domain	-
KGH48_21979-RA	OG0000081	6	128	CDD	cd00104	KAZAL_FS	42	79	8.69E-08	T	13-12-2021	-	-	-
KGH48_21979-RA	OG0000081	6	128	SUPERFAMILY	SSF100895	Kazal-type serine protease inhibitors	34	79	3.47E-11	T	13-12-2021	IPR036058	Kazal domain superfamily	-
KGH48_21979-RA	OG0000081	6	128	SMART	SM00280	kazal_3	84	128	3.40E-10	T	13-12-2021	IPR002350	Kazal domain	GO:0004867|GO:0008201|GO:2000266
KGH48_21979-RA	OG0000081	6	128	SMART	SM00280	kazal_3	36	79	2.80E-10	T	13-12-2021	IPR002350	Kazal domain	-
KGH48_23970-RA	OG0000081	6	123	Pfam	PF00050	Kazal-type serine protease inhibitor domain	77	109	1.70E-09	T	13-12-2021	IPR002350	Kazal domain	-
KGH48_23970-RA	OG0000081	6	123	SUPERFAMILY	SSF100895	Kazal-type serine protease inhibitors	23	71	8.46E-10	T	13-12-2021	IPR036058	Kazal domain superfamily	-
KGH48_23970-RA	OG0000081	6	123	SUPERFAMILY	SSF100895	Kazal-type serine protease inhibitors	70	120	3.74E-12	T	13-12-2021	IPR036058	Kazal domain superfamily	-
KGH48_23970-RA	OG0000081	6	123	CDD	cd00104	KAZAL_FS	34	71	4.73E-06	T	13-12-2021	-	-	-
KGH48_23970-RA	OG0000081	6	123	PANTHER	PTHR10913	FOLLISTATIN-RELATED	71	109	5.60E-14	T	13-12-2021	-	-
KGH48_23970-RA	OG0000081	6	123	PANTHER	PTHR10913	FOLLISTATIN-RELATED	23	73	5.60E-14	T	13-12-2021	-	-	GO:0004867|GO:0008201|GO:2000266
KGH48_23970-RA	OG0000081	6	123	Pfam	PF07648	Kazal-type serine protease inhibitor domain	34	71	1.50E-05	T	13-12-2021	IPR002350	Kazal domain	-
KGH48_23970-RA	OG0000081	6	123	Gene3D	G3DSA:3.30.60.30	-	31	74	6.00E-10	T	13-12-2021	-	-	-
KGH48_23970-RA	OG0000081	6	123	ProSiteProfiles	PS51465	Kazal domain profile.	72	122	10.926678	T	13-12-2021	IPR002350	Kazal domain	-
KGH48_23970-RA	OG0000081	6	123	CDD	cd00104	KAZAL_FS	83	120	2.53E-07	T	13-12-2021	-	-	-
KGH48_23970-RA	OG0000081	6	123	Gene3D	G3DSA:3.30.60.30	-	80	123	2.00E-12	T	13-12-2021	-	-	-
KGH48_23970-RA	OG0000081	6	123	ProSiteProfiles	PS51465	Kazal domain profile.	22	71	9.904194	T	13-12-2021	IPR002350	Kazal domain	-
KGH48_23970-RA	OG0000081	6	123	SMART	SM00280	kazal_3	76	120	1.80E-08	T	13-12-2021	IPR002350	Kazal domain	-
KGH48_23970-RA	OG0000081	6	123	SMART	SM00280	kazal_3	27	71	1.00E-04	T	13-12-2021	IPR002350	Kazal domain	-
KGH48_26034-RA	OG0000081	6	139	Gene3D	G3DSA:3.30.60.30	-	15	80	5.20E-13	T	13-12-2021	-	-	-
KGH48_26034-RA	OG0000081	6	139	SMART	SM00280	kazal_3	26	74	4.20E-10	T	13-12-2021	IPR002350	Kazal domain	GO:0004867|GO:0005615
KGH48_26034-RA	OG0000081	6	139	SMART	SM00280	kazal_3	89	138	3.00E-10	T	13-12-2021	IPR002350	Kazal domain	GO:0004867|GO:0005615
KGH48_26034-RA	OG0000081	6	139	PANTHER	PTHR10913	FOLLISTATIN-RELATED	17	124	7.70E-19	T	13-12-2021	-	-	-
KGH48_26034-RA	OG0000081	6	139	CDD	cd00104	KAZAL_FS	96	138	2.93E-08	T	13-12-2021	-	-	-
KGH48_26034-RA	OG0000081	6	139	ProSiteProfiles	PS51465	Kazal domain profile.	21	76	10.439032	T	13-12-2021	IPR002350	Kazal domain	-
KGH48_26034-RA	OG0000081	6	139	Gene3D	G3DSA:3.30.60.30	-	84	138	5.90E-13	T	13-12-2021	-	-	-
KGH48_26034-RA	OG0000081	6	139	SUPERFAMILY	SSF100895	Kazal-type serine protease inhibitors	26	74	1.94E-12	T	13-12-2021	IPR036058	Kazal domain superfamily	GO:0004867|GO:0005615
KGH48_26034-RA	OG0000081	6	139	SUPERFAMILY	SSF100895	Kazal-type serine protease inhibitors	85	138	2.08E-13	T	13-12-2021	IPR036058	Kazal domain superfamily	GO:0004867
KGH48_26034-RA	OG0000081	6	139	CDD	cd00104	KAZAL_FS	32	74	1.92E-06	T	13-12-2021	-	-	-
KGH48_26034-RA	OG0000081	6	139	PANTHER	PTHR10913:SF75	OVOINHIBITOR	17	124	7.70E-19	T	13-12-2021	-	-	GO:0004867
KGH48_26034-RA	OG0000081	6	139	ProSiteProfiles	PS51465	Kazal domain profile.	84	139	10.916189	T	13-12-2021	IPR002350	Kazal domain	GO:0004867|GO:0005615
KGH48_26034-RA	OG0000081	6	139	Pfam	PF00050	Kazal-type serine protease inhibitor domain	31	74	2.20E-09	T	13-12-2021	IPR002350	Kazal domain
KGH48_26034-RA	OG0000081	6	139	Pfam	PF00050	Kazal-type serine protease inhibitor domain	90	138	5.30E-10	T	13-12-2021	IPR002350	Kazal domain	-
KGH48_25448-RA	OG0000081	6	140	Gene3D	G3DSA:3.30.60.30	-	20	81	4.10E-13	T	13-12-2021	-	-	-
KGH48_25448-RA	OG0000081	6	140	PANTHER	PTHR21312:SF27	SERINE PROTEASE INHIBITOR KAZAL-TYPE 1	13	76	2.50E-17	T	13-12-2021	-	-	-
KGH48_25448-RA	OG0000081	6	140	PANTHER	PTHR21312:SF27	SERINE PROTEASE INHIBITOR KAZAL-TYPE 1	94	139	2.50E-17	T	13-12-2021	-	-	-
KGH48_25448-RA	OG0000081	6	140	Gene3D	G3DSA:3.30.60.30	-	95	140	4.80E-12	T	13-12-2021	-	-	-
KGH48_25448-RA	OG0000081	6	140	ProSiteProfiles	PS51465	Kazal domain profile.	23	78	10.921432	T	13-12-2021	IPR002350	Kazal domain	-
KGH48_25448-RA	OG0000081	6	140	PANTHER	PTHR21312	SERINE PROTEASE INHIBITOR	13	76	2.50E-17	T	13-12-2021	-	-
KGH48_25448-RA	OG0000081	6	140	PANTHER	PTHR21312	SERINE PROTEASE INHIBITOR	94	139	2.50E-17	T	13-12-2021	-	-	-
KGH48_25448-RA	OG0000081	6	140	SMART	SM00280	kazal_3	28	76	1.30E-09	T	13-12-2021	IPR002350	Kazal domain	-
KGH48_25448-RA	OG0000081	6	140	SMART	SM00280	kazal_3	91	139	3.50E-08	T	13-12-2021	IPR002350	Kazal domain	GO:0004867|GO:0005615
KGH48_25448-RA	OG0000081	6	140	SUPERFAMILY	SSF100895	Kazal-type serine protease inhibitors	90	139	1.32E-11	T	13-12-2021	IPR036058	Kazal domain superfamily	GO:0004867
KGH48_25448-RA	OG0000081	6	140	CDD	cd00104	KAZAL_FS	34	65	1.69E-06	T	13-12-2021	-	-	-
KGH48_25448-RA	OG0000081	6	140	CDD	cd00104	KAZAL_FS	97	139	1.58E-07	T	13-12-2021	-	-	GO:0004867|GO:0005615
KGH48_25448-RA	OG0000081	6	140	Pfam	PF00050	Kazal-type serine protease inhibitor domain	33	76	1.90E-10	T	13-12-2021	IPR002350	Kazal domain	-
KGH48_25448-RA	OG0000081	6	140	Pfam	PF00050	Kazal-type serine protease inhibitor domain	96	139	5.80E-08	T	13-12-2021	IPR002350	Kazal domain	-
KGH48_25448-RA	OG0000081	6	140	SUPERFAMILY	SSF100895	Kazal-type serine protease inhibitors	21	72	1.80E-12	T	13-12-2021	IPR036058	Kazal domain superfamily	-
KGH48_25448-RA	OG0000081	6	140	ProSiteProfiles	PS51465	Kazal domain profile.	86	140	10.166369	T	13-12-2021	IPR002350	Kazal domain	-
KGH48_13094-RA	OG0000081	6	78	Gene3D	G3DSA:3.30.60.30	-	18	78	4.60E-11	T	13-12-2021	-	-	-
KGH48_13094-RA	OG0000081	6	78	Pfam	PF07648	Kazal-type serine protease inhibitor domain	40	73	9.20E-07	T	13-12-2021	IPR002350	Kazal domain	-
KGH48_13094-RA	OG0000081	6	78	ProSiteProfiles	PS51465	Kazal domain profile.	24	75	10.014308	T	13-12-2021	IPR002350	Kazal domain	-
KGH48_13094-RA	OG0000081	6	78	CDD	cd00104	KAZAL_FS	40	73	1.33E-06	T	13-12-2021	-	-	-
KGH48_13094-RA	OG0000081	6	78	SUPERFAMILY	SSF100895	Kazal-type serine protease inhibitors	28	73	3.60E-11	T	13-12-2021	IPR036058	Kazal domain superfamily	GO:0004867|GO:0005615
KGH48_13094-RA	OG0000081	6	78	SMART	SM00280	kazal_3	29	73	5.50E-06	T	13-12-2021	IPR002350	Kazal domain	-
KGH48_23971-RA	OG0000081	6	124	CDD	cd00104	KAZAL_FS	33	70	1.31E-06	T	13-12-2021	-	-	-
KGH48_23971-RA	OG0000081	6	124	Pfam	PF07648	Kazal-type serine protease inhibitor domain	32	70	1.80E-06	T	13-12-2021	IPR002350	Kazal domain
KGH48_23971-RA	OG0000081	6	124	Pfam	PF07648	Kazal-type serine protease inhibitor domain	83	112	3.10E-09	T	13-12-2021	IPR002350	Kazal domain
KGH48_23971-RA	OG0000081	6	124	ProSiteProfiles	PS51465	Kazal domain profile.	21	70	10.255508	T	13-12-2021	IPR002350	Kazal domain	-
KGH48_23971-RA	OG0000081	6	124	SUPERFAMILY	SSF100895	Kazal-type serine protease inhibitors	67	121	1.16E-10	T	13-12-2021	IPR036058	Kazal domain superfamily	-
KGH48_23971-RA	OG0000081	6	124	SMART	SM00280	kazal_3	26	70	1.10E-06	T	13-12-2021	IPR002350	Kazal domain	-
KGH48_23971-RA	OG0000081	6	124	SMART	SM00280	kazal_3	79	121	1.10E-08	T	13-12-2021	IPR002350	Kazal domain	GO:0004867|GO:0005615
KGH48_23971-RA	OG0000081	6	124	Gene3D	G3DSA:3.30.60.30	-	20	75	9.70E-10	T	13-12-2021	-	-	-
KGH48_23971-RA	OG0000081	6	124	ProSiteProfiles	PS51465	Kazal domain profile.	71	123	11.104956	T	13-12-2021	IPR002350	Kazal domain	-
KGH48_23971-RA	OG0000081	6	124	PANTHER	PTHR10913	FOLLISTATIN-RELATED	82	110	2.20E-13	T	13-12-2021	-	-	-
KGH48_23971-RA	OG0000081	6	124	PANTHER	PTHR10913	FOLLISTATIN-RELATED	23	79	2.20E-13	T	13-12-2021	-	-	-
KGH48_23971-RA	OG0000081	6	124	SUPERFAMILY	SSF100895	Kazal-type serine protease inhibitors	15	70	4.85E-11	T	13-12-2021	IPR036058	Kazal domain superfamily	-
KGH48_23971-RA	OG0000081	6	124	Gene3D	G3DSA:3.30.60.30	-	77	123	5.60E-12	T	13-12-2021	-	-	-
KGH48_26069-RA	OG0000081	6	74	ProSiteProfiles	PS51465	Kazal domain profile.	10	65	10.418057	T	13-12-2021	IPR002350	Kazal domain	GO:0004867|GO:0005615
KGH48_26069-RA	OG0000081	6	74	SMART	SM00280	kazal_3	15	63	2.90E-11	T	13-12-2021	IPR002350	Kazal domain	-
KGH48_26069-RA	OG0000081	6	74	Pfam	PF00050	Kazal-type serine protease inhibitor domain	21	63	4.30E-10	T	13-12-2021	IPR002350	Kazal domain	-
KGH48_26069-RA	OG0000081	6	74	Gene3D	G3DSA:3.30.60.30	-	15	72	3.50E-14	T	13-12-2021	-	-	-
KGH48_26069-RA	OG0000081	6	74	SUPERFAMILY	SSF100895	Kazal-type serine protease inhibitors	13	63	6.93E-13	T	13-12-2021	IPR036058	Kazal domain superfamily	-
KGH48_24824-RA	OG0000081	6	225	SUPERFAMILY	SSF100895	Kazal-type serine protease inhibitors	165	214	1.52E-11	T	13-12-2021	IPR036058	Kazal domain superfamily	GO:0004867|GO:0005615
KGH48_24824-RA	OG0000081	6	225	Gene3D	G3DSA:3.30.60.30	-	167	222	5.10E-13	T	13-12-2021	-	-	-
KGH48_24824-RA	OG0000081	6	225	SUPERFAMILY	SSF100895	Kazal-type serine protease inhibitors	95	147	2.50E-14	T	13-12-2021	IPR036058	Kazal domain superfamily	-
KGH48_24824-RA	OG0000081	6	225	SMART	SM00280	kazal_3	166	214	2.90E-11	T	13-12-2021	IPR002350	Kazal domain	GO:0004867|GO:0005615
KGH48_24824-RA	OG0000081	6	225	SMART	SM00280	kazal_3	34	81	5.50E-14	T	13-12-2021	IPR002350	Kazal domain	-
KGH48_24824-RA	OG0000081	6	225	SMART	SM00280	kazal_3	100	147	5.50E-14	T	13-12-2021	IPR002350	Kazal domain
KGH48_24824-RA	OG0000081	6	225	Gene3D	G3DSA:3.30.60.30	-	84	147	2.30E-17	T	13-12-2021	-	-
KGH48_24824-RA	OG0000081	6	225	Gene3D	G3DSA:3.30.60.30	-	20	81	6.90E-18	T	13-12-2021	-	-	-
KGH48_24824-RA	OG0000081	6	225	CDD	cd00104	KAZAL_FS	39	81	1.34E-09	T	13-12-2021	-	-	-
KGH48_24824-RA	OG0000081	6	225	ProSiteProfiles	PS51465	Kazal domain profile.	95	149	12.337179	T	13-12-2021	IPR002350	Kazal domain	-
KGH48_24824-RA	OG0000081	6	225	PANTHER	PTHR21312:SF28	OVOMUCOID-RELATED	163	214	2.80E-32	T	13-12-2021	-	-	-
KGH48_24824-RA	OG0000081	6	225	Pfam	PF00050	Kazal-type serine protease inhibitor domain	38	81	8.80E-10	T	13-12-2021	IPR002350	Kazal domain	-
KGH48_24824-RA	OG0000081	6	225	Pfam	PF00050	Kazal-type serine protease inhibitor domain	172	214	4.40E-09	T	13-12-2021	IPR002350	Kazal domain	-
KGH48_24824-RA	OG0000081	6	225	Pfam	PF00050	Kazal-type serine protease inhibitor domain	104	147	1.00E-09	T	13-12-2021	IPR002350	Kazal domain	-
KGH48_24824-RA	OG0000081	6	225	ProSiteProfiles	PS51465	Kazal domain profile.	161	216	10.418057	T	13-12-2021	IPR002350	Kazal domain	-
KGH48_24824-RA	OG0000081	6	225	SUPERFAMILY	SSF100895	Kazal-type serine protease inhibitors	29	82	3.19E-15	T	13-12-2021	IPR036058	Kazal domain superfamily	-
KGH48_24824-RA	OG0000081	6	225	PANTHER	PTHR21312	SERINE PROTEASE INHIBITOR	96	153	2.80E-32	T	13-12-2021	-	-	-
KGH48_24824-RA	OG0000081	6	225	PANTHER	PTHR21312	SERINE PROTEASE INHIBITOR	17	86	2.80E-32	T	13-12-2021	-	-	-
KGH48_24824-RA	OG0000081	6	225	CDD	cd00104	KAZAL_FS	105	147	1.34E-09	T	13-12-2021	-	-	GO:0004867
KGH48_24824-RA	OG0000081	6	225	ProSiteProfiles	PS51465	Kazal domain profile.	29	83	12.394857	T	13-12-2021	IPR002350	Kazal domain	-
KGH48_24824-RA	OG0000081	6	225	PANTHER	PTHR21312:SF28	OVOMUCOID-RELATED	96	153	2.80E-32	T	13-12-2021	-	-	GO:0004867|GO:0005615
KGH48_24824-RA	OG0000081	6	225	PANTHER	PTHR21312:SF28	OVOMUCOID-RELATED	17	86	2.80E-32	T	13-12-2021	-	-	-
KGH48_24824-RA	OG0000081	6	225	PANTHER	PTHR21312	SERINE PROTEASE INHIBITOR	163	214	2.80E-32	T	13-12-2021	-	-
KGH48_26200-RA	OG0000081	6	154	Gene3D	G3DSA:3.30.60.30	-	33	97	2.70E-14	T	13-12-2021	-	-	GO:0005525
KGH48_26200-RA	OG0000081	6	154	CDD	cd00104	KAZAL_FS	48	82	1.54E-08	T	13-12-2021	-	-	-
KGH48_26200-RA	OG0000081	6	154	SUPERFAMILY	SSF100895	Kazal-type serine protease inhibitors	38	91	7.90E-14	T	13-12-2021	IPR036058	Kazal domain superfamily
KGH48_26200-RA	OG0000081	6	154	PANTHER	PTHR21312	SERINE PROTEASE INHIBITOR	14	93	1.40E-22	T	13-12-2021	-	-	-
KGH48_26200-RA	OG0000081	6	154	Gene3D	G3DSA:3.30.60.30	-	106	154	1.10E-14	T	13-12-2021	-	-	GO:0005525
KGH48_26200-RA	OG0000081	6	154	SUPERFAMILY	SSF100895	Kazal-type serine protease inhibitors	104	153	4.44E-13	T	13-12-2021	IPR036058	Kazal domain superfamily	-
KGH48_26200-RA	OG0000081	6	154	Pfam	PF00050	Kazal-type serine protease inhibitor domain	110	153	4.20E-11	T	13-12-2021	IPR002350	Kazal domain
KGH48_26200-RA	OG0000081	6	154	Pfam	PF00050	Kazal-type serine protease inhibitor domain	47	90	1.50E-12	T	13-12-2021	IPR002350	Kazal domain
KGH48_26200-RA	OG0000081	6	154	CDD	cd00104	KAZAL_FS	111	153	5.36E-10	T	13-12-2021	-	-	GO:0005525
KGH48_26200-RA	OG0000081	6	154	ProSiteProfiles	PS51465	Kazal domain profile.	37	92	11.57687	T	13-12-2021	IPR002350	Kazal domain	-
KGH48_26200-RA	OG0000081	6	154	SMART	SM00280	kazal_3	105	153	9.50E-15	T	13-12-2021	IPR002350	Kazal domain
KGH48_26200-RA	OG0000081	6	154	SMART	SM00280	kazal_3	42	90	9.50E-14	T	13-12-2021	IPR002350	Kazal domain	GO:0005525
KGH48_26200-RA	OG0000081	6	154	ProSiteProfiles	PS51465	Kazal domain profile.	100	154	11.104956	T	13-12-2021	IPR002350	Kazal domain	-
KGH48_26200-RA	OG0000081	6	154	PANTHER	PTHR21312	SERINE PROTEASE INHIBITOR	108	153	1.40E-22	T	13-12-2021	-	-	GO:0005525
KGH48_26200-RA	OG0000081	6	154	PANTHER	PTHR21312:SF28	OVOMUCOID-RELATED	14	93	1.40E-22	T	13-12-2021	-	-	-
KGH48_26200-RA	OG0000081	6	154	PANTHER	PTHR21312:SF28	OVOMUCOID-RELATED	108	153	1.40E-22	T	13-12-2021	-	-	-
KGH48_19830-RA	OG0000081	6	82	CDD	cd00104	KAZAL_FS	37	74	2.17E-10	T	13-12-2021	-	-
KGH48_19830-RA	OG0000081	6	82	SUPERFAMILY	SSF100895	Kazal-type serine protease inhibitors	19	75	4.57E-13	T	13-12-2021	IPR036058	Kazal domain superfamily
KGH48_19830-RA	OG0000081	6	82	Pfam	PF00050	Kazal-type serine protease inhibitor domain	29	63	9.40E-10	T	13-12-2021	IPR002350	Kazal domain	-
KGH48_19830-RA	OG0000081	6	82	Gene3D	G3DSA:3.30.60.30	-	32	80	6.30E-14	T	13-12-2021	-	-
KGH48_19830-RA	OG0000081	6	82	ProSiteProfiles	PS51465	Kazal domain profile.	23	76	10.339405	T	13-12-2021	IPR002350	Kazal domain	-
KGH48_19830-RA	OG0000081	6	82	SMART	SM00280	kazal_3	28	74	6.30E-12	T	13-12-2021	IPR002350	Kazal domain	GO:0005525
KGH48_03440-RA	OG0000081	6	87	SMART	SM00280	kazal_3	31	75	1.50E-07	T	13-12-2021	IPR002350	Kazal domain	GO:0005525
KGH48_03440-RA	OG0000081	6	87	CDD	cd00104	KAZAL_FS	38	75	5.34E-08	T	13-12-2021	-	-	-
KGH48_03440-RA	OG0000081	6	87	Pfam	PF00050	Kazal-type serine protease inhibitor domain	36	66	1.90E-09	T	13-12-2021	IPR002350	Kazal domain	GO:0005525
KGH48_03440-RA	OG0000081	6	87	Gene3D	G3DSA:3.30.60.30	-	30	75	1.10E-12	T	13-12-2021	-	-
KGH48_03440-RA	OG0000081	6	87	ProSiteProfiles	PS51465	Kazal domain profile.	26	77	11.592602	T	13-12-2021	IPR002350	Kazal domain
KGH48_03440-RA	OG0000081	6	87	SUPERFAMILY	SSF100895	Kazal-type serine protease inhibitors	27	75	2.63E-12	T	13-12-2021	IPR036058	Kazal domain superfamily	-
KGH48_14243-RA	OG0000081	6	122	CDD	cd00104	KAZAL_FS	19	56	2.97E-08	T	13-12-2021	-	-	GO:0005525
KGH48_14243-RA	OG0000081	6	122	ProSiteProfiles	PS51465	Kazal domain profile.	63	116	10.339405	T	13-12-2021	IPR002350	Kazal domain
KGH48_14243-RA	OG0000081	6	122	SUPERFAMILY	SSF100895	Kazal-type serine protease inhibitors	73	116	6.52E-12	T	13-12-2021	IPR036058	Kazal domain superfamily	-
KGH48_14243-RA	OG0000081	6	122	ProSiteProfiles	PS51465	Kazal domain profile.	5	58	10.339405	T	13-12-2021	IPR002350	Kazal domain	GO:0005525
KGH48_14243-RA	OG0000081	6	122	Gene3D	G3DSA:3.30.60.30	-	14	69	1.50E-13	T	13-12-2021	-	-	-
KGH48_14243-RA	OG0000081	6	122	Gene3D	G3DSA:3.30.60.30	-	73	120	2.00E-13	T	13-12-2021	-	-
KGH48_14243-RA	OG0000081	6	122	CDD	cd00104	KAZAL_FS	77	114	2.97E-08	T	13-12-2021	-	-	-
KGH48_14243-RA	OG0000081	6	122	Pfam	PF00050	Kazal-type serine protease inhibitor domain	69	103	4.10E-09	T	13-12-2021	IPR002350	Kazal domain	-
KGH48_14243-RA	OG0000081	6	122	Pfam	PF00050	Kazal-type serine protease inhibitor domain	11	45	1.70E-09	T	13-12-2021	IPR002350	Kazal domain	GO:0005525
KGH48_14243-RA	OG0000081	6	122	SUPERFAMILY	SSF100895	Kazal-type serine protease inhibitors	15	58	8.04E-12	T	13-12-2021	IPR036058	Kazal domain superfamily	GO:0005525
KGH48_14243-RA	OG0000081	6	122	SMART	SM00280	kazal_3	68	114	6.30E-12	T	13-12-2021	IPR002350	Kazal domain
KGH48_14243-RA	OG0000081	6	122	SMART	SM00280	kazal_3	10	56	6.30E-12	T	13-12-2021	IPR002350	Kazal domain	-
KGH48_14243-RA	OG0000081	6	122	PANTHER	PTHR10913:SF75	OVOINHIBITOR	10	117	3.70E-18	T	13-12-2021	-	-	-
KGH48_14243-RA	OG0000081	6	122	PANTHER	PTHR10913	FOLLISTATIN-RELATED	10	117	3.70E-18	T	13-12-2021	-	-
KGH48_03441-RA	OG0000081	6	67	ProSiteProfiles	PS51465	Kazal domain profile.	20	67	12.221821	T	13-12-2021	IPR002350	Kazal domain	GO:0005525
KGH48_03441-RA	OG0000081	6	67	Gene3D	G3DSA:3.30.60.30	-	28	67	6.30E-15	T	13-12-2021	-	-	-
KGH48_03441-RA	OG0000081	6	67	CDD	cd00104	KAZAL_FS	31	64	1.66E-08	T	13-12-2021	-	-
KGH48_03441-RA	OG0000081	6	67	SUPERFAMILY	SSF100895	Kazal-type serine protease inhibitors	23	67	1.01E-12	T	13-12-2021	IPR036058	Kazal domain superfamily
KGH48_03441-RA	OG0000081	6	67	SMART	SM00280	kazal_3	25	67	1.40E-10	T	13-12-2021	IPR002350	Kazal domain	-
KGH48_03441-RA	OG0000081	6	67	Pfam	PF00050	Kazal-type serine protease inhibitor domain	30	62	9.80E-10	T	13-12-2021	IPR002350	Kazal domain
KGH48_06055-RA	OG0000081	6	82	CDD	cd00104	KAZAL_FS	42	82	8.26E-12	T	13-12-2021	-	-	-
KGH48_06055-RA	OG0000081	6	82	SUPERFAMILY	SSF100895	Kazal-type serine protease inhibitors	34	82	5.13E-16	T	13-12-2021	IPR036058	Kazal domain superfamily	-
KGH48_06055-RA	OG0000081	6	82	Pfam	PF07648	Kazal-type serine protease inhibitor domain	38	82	1.30E-13	T	13-12-2021	IPR002350	Kazal domain	GO:0005525
KGH48_06055-RA	OG0000081	6	82	Gene3D	G3DSA:3.30.60.30	-	13	82	1.40E-17	T	13-12-2021	-	-	GO:0005525
KGH48_06055-RA	OG0000081	6	82	SMART	SM00280	kazal_3	37	82	5.60E-15	T	13-12-2021	IPR002350	Kazal domain	GO:0005525
KGH48_06055-RA	OG0000081	6	82	ProSiteProfiles	PS51465	Kazal domain profile.	32	82	12.510214	T	13-12-2021	IPR002350	Kazal domain
KGH48_26212-RA	OG0000081	6	68	Pfam	PF00050	Kazal-type serine protease inhibitor domain	18	61	2.60E-11	T	13-12-2021	IPR002350	Kazal domain	GO:0005525
KGH48_26212-RA	OG0000081	6	68	ProSiteProfiles	PS51465	Kazal domain profile.	8	63	10.030039	T	13-12-2021	IPR002350	Kazal domain	-
KGH48_26212-RA	OG0000081	6	68	SMART	SM00280	kazal_3	13	61	1.30E-10	T	13-12-2021	IPR002350	Kazal domain	-
KGH48_26212-RA	OG0000081	6	68	CDD	cd00104	KAZAL_FS	19	50	3.49E-07	T	13-12-2021	-	-	-
KGH48_26212-RA	OG0000081	6	68	SUPERFAMILY	SSF100895	Kazal-type serine protease inhibitors	10	61	5.82E-14	T	13-12-2021	IPR036058	Kazal domain superfamily	-
KGH48_26212-RA	OG0000081	6	68	Gene3D	G3DSA:3.30.60.30	-	3	67	5.30E-14	T	13-12-2021	-	-	-
KGH48_16407-RA	OG0000120	6	194	Pfam	PF06206	CpeT/CpcT family (DUF1001)	10	140	1.40E-08	T	13-12-2021	IPR010404	Chromophore lyase CpcT/CpeT	-
KGH48_16407-RA	OG0000120	6	194	Gene3D	G3DSA:2.40.128.590	CpcT/CpeT domain	2	149	3.10E-12	T	13-12-2021	IPR038672	Chromophore lyase CpcT/CpeT superfamily
KGH48_25022-RA	OG0000120	6	148	Gene3D	G3DSA:2.40.128.590	CpcT/CpeT domain	2	104	9.10E-06	T	13-12-2021	IPR038672	Chromophore lyase CpcT/CpeT superfamily	GO:0005525
KGH48_15514-RA	OG0000120	6	199	Gene3D	G3DSA:2.40.128.590	CpcT/CpeT domain	24	175	9.40E-07	T	13-12-2021	IPR038672	Chromophore lyase CpcT/CpeT superfamily	GO:0005525
KGH48_15515-RA	OG0000120	6	155	Pfam	PF06206	CpeT/CpcT family (DUF1001)	30	140	6.80E-05	T	13-12-2021	IPR010404	Chromophore lyase CpcT/CpeT
KGH48_15515-RA	OG0000120	6	155	Gene3D	G3DSA:2.40.128.590	CpcT/CpeT domain	3	147	2.40E-09	T	13-12-2021	IPR038672	Chromophore lyase CpcT/CpeT superfamily	GO:0005525
KGH48_23832-RA	OG0000120	6	218	Pfam	PF06206	CpeT/CpcT family (DUF1001)	33	152	2.00E-09	T	13-12-2021	IPR010404	Chromophore lyase CpcT/CpeT	-
KGH48_23832-RA	OG0000120	6	218	Gene3D	G3DSA:2.40.128.590	CpcT/CpeT domain	26	177	4.90E-13	T	13-12-2021	IPR038672	Chromophore lyase CpcT/CpeT superfamily	-
KGH48_11995-RA	OG0000120	6	178	Pfam	PF06206	CpeT/CpcT family (DUF1001)	30	123	3.40E-04	T	13-12-2021	IPR010404	Chromophore lyase CpcT/CpeT	-
KGH48_15516-RA	OG0000120	6	189	Gene3D	G3DSA:2.40.128.590	CpcT/CpeT domain	1	142	1.10E-10	T	13-12-2021	IPR038672	Chromophore lyase CpcT/CpeT superfamily
KGH48_15516-RA	OG0000120	6	189	Pfam	PF06206	CpeT/CpcT family (DUF1001)	2	129	4.90E-06	T	13-12-2021	IPR010404	Chromophore lyase CpcT/CpeT	GO:0005525
KGH48_21090-RA	OG0000120	6	196	Gene3D	G3DSA:2.40.128.590	CpcT/CpeT domain	5	163	8.00E-10	T	13-12-2021	IPR038672	Chromophore lyase CpcT/CpeT superfamily
KGH48_12935-RA	OG0000120	6	218	Pfam	PF06206	CpeT/CpcT family (DUF1001)	33	155	1.70E-06	T	13-12-2021	IPR010404	Chromophore lyase CpcT/CpeT	GO:0005525
KGH48_12935-RA	OG0000120	6	218	Gene3D	G3DSA:2.40.128.590	CpcT/CpeT domain	27	173	7.70E-11	T	13-12-2021	IPR038672	Chromophore lyase CpcT/CpeT superfamily	-
KGH48_15182-RA	OG0000120	6	223	Pfam	PF06206	CpeT/CpcT family (DUF1001)	40	140	1.00E-04	T	13-12-2021	IPR010404	Chromophore lyase CpcT/CpeT	-
KGH48_15182-RA	OG0000120	6	223	Gene3D	G3DSA:2.40.128.590	CpcT/CpeT domain	34	168	8.10E-07	T	13-12-2021	IPR038672	Chromophore lyase CpcT/CpeT superfamily	-
KGH48_15182-RA	OG0000120	6	223	MobiDBLite	mobidb-lite	consensus disorder prediction	202	223	-	T	13-12-2021	-	-	GO:0005525
KGH48_12934-RA	OG0000120	6	218	Pfam	PF06206	CpeT/CpcT family (DUF1001)	34	159	5.00E-08	T	13-12-2021	IPR010404	Chromophore lyase CpcT/CpeT	GO:0005525
KGH48_12934-RA	OG0000120	6	218	Gene3D	G3DSA:2.40.128.590	CpcT/CpeT domain	26	173	3.00E-12	T	13-12-2021	IPR038672	Chromophore lyase CpcT/CpeT superfamily	GO:0005525
KGH48_12087-RA	OG0000123	6	886	Gene3D	G3DSA:1.25.40.10	Tetratricopeptide repeat domain	331	443	2.40E-11	T	13-12-2021	IPR011990	Tetratricopeptide-like helical domain superfamily	-
KGH48_12087-RA	OG0000123	6	886	Gene3D	G3DSA:2.150.10.10	-	681	792	5.40E-07	T	13-12-2021	IPR011049	Serralysin-like metalloprotease, C-terminal	-
KGH48_12087-RA	OG0000123	6	886	SMART	SM00028	tpr_5	274	307	23	T	13-12-2021	IPR019734	Tetratricopeptide repeat
KGH48_12087-RA	OG0000123	6	886	SMART	SM00028	tpr_5	357	390	76	T	13-12-2021	IPR019734	Tetratricopeptide repeat	-
KGH48_12087-RA	OG0000123	6	886	SMART	SM00028	tpr_5	396	429	9.9	T	13-12-2021	IPR019734	Tetratricopeptide repeat	-
KGH48_12087-RA	OG0000123	6	886	SUPERFAMILY	SSF57997	Tropomyosin	612	786	3.01E-08	T	13-12-2021	-	-
KGH48_12087-RA	OG0000123	6	886	SUPERFAMILY	SSF48452	TPR-like	258	431	2.40E-14	T	13-12-2021	IPR011990	Tetratricopeptide-like helical domain superfamily	GO:0005525
KGH48_12087-RA	OG0000123	6	886	Gene3D	G3DSA:1.25.40.10	Tetratricopeptide repeat domain	30	301	2.40E-09	T	13-12-2021	IPR011990	Tetratricopeptide-like helical domain superfamily	-
KGH48_24752-RA	OG0000123	6	398	MobiDBLite	mobidb-lite	consensus disorder prediction	137	170	-	T	13-12-2021	-	-	GO:0005525
KGH48_13949-RA	OG0000123	6	784	Gene3D	G3DSA:1.25.40.10	Tetratricopeptide repeat domain	230	395	5.50E-06	T	13-12-2021	IPR011990	Tetratricopeptide-like helical domain superfamily	GO:0005525
KGH48_13949-RA	OG0000123	6	784	PANTHER	PTHR16253	TETRATRICOPEPTIDE REPEAT PROTEIN 22	11	314	8.20E-17	T	13-12-2021	IPR042342	Tetratricopeptide repeat protein 22	-
KGH48_13949-RA	OG0000123	6	784	SUPERFAMILY	SSF48452	TPR-like	63	325	4.93E-06	T	13-12-2021	IPR011990	Tetratricopeptide-like helical domain superfamily	-
KGH48_13949-RA	OG0000123	6	784	Gene3D	G3DSA:1.25.40.10	Tetratricopeptide repeat domain	8	229	9.00E-10	T	13-12-2021	IPR011990	Tetratricopeptide-like helical domain superfamily	-
KGH48_13949-RA	OG0000123	6	784	SUPERFAMILY	SSF48452	TPR-like	276	664	4.34E-09	T	13-12-2021	IPR011990	Tetratricopeptide-like helical domain superfamily
KGH48_13949-RA	OG0000123	6	784	Gene3D	G3DSA:1.25.40.10	Tetratricopeptide repeat domain	594	695	8.00E-08	T	13-12-2021	IPR011990	Tetratricopeptide-like helical domain superfamily
KGH48_12089-RA	OG0000123	6	772	Coils	Coil	Coil	10	30	-	T	13-12-2021	-	-	-
KGH48_12089-RA	OG0000123	6	772	SUPERFAMILY	SSF48452	TPR-like	240	434	3.90E-07	T	13-12-2021	IPR011990	Tetratricopeptide-like helical domain superfamily	-
KGH48_12089-RA	OG0000123	6	772	MobiDBLite	mobidb-lite	consensus disorder prediction	302	328	-	T	13-12-2021	-	-	-
KGH48_12089-RA	OG0000123	6	772	Gene3D	G3DSA:1.25.40.10	Tetratricopeptide repeat domain	235	438	1.40E-13	T	13-12-2021	IPR011990	Tetratricopeptide-like helical domain superfamily	GO:0005525
KGH48_24207-RA	OG0000123	6	835	Gene3D	G3DSA:1.25.40.10	Tetratricopeptide repeat domain	10	211	4.30E-10	T	13-12-2021	IPR011990	Tetratricopeptide-like helical domain superfamily
KGH48_24207-RA	OG0000123	6	835	PANTHER	PTHR16253	TETRATRICOPEPTIDE REPEAT PROTEIN 22	2	322	1.10E-17	T	13-12-2021	IPR042342	Tetratricopeptide repeat protein 22	GO:0005525
KGH48_24207-RA	OG0000123	6	835	Gene3D	G3DSA:1.25.40.10	Tetratricopeptide repeat domain	585	811	6.70E-10	T	13-12-2021	IPR011990	Tetratricopeptide-like helical domain superfamily
KGH48_24207-RA	OG0000123	6	835	SUPERFAMILY	SSF48452	TPR-like	65	646	1.63E-09	T	13-12-2021	IPR011990	Tetratricopeptide-like helical domain superfamily	-
KGH48_24207-RA	OG0000123	6	835	SUPERFAMILY	SSF81901	HCP-like	65	230	8.11E-05	T	13-12-2021	-	-	-
KGH48_24207-RA	OG0000123	6	835	MobiDBLite	mobidb-lite	consensus disorder prediction	553	574	-	T	13-12-2021	-	-	GO:0005525
KGH48_24004-RA	OG0000123	6	781	Gene3D	G3DSA:1.25.40.10	Tetratricopeptide repeat domain	144	341	2.30E-13	T	13-12-2021	IPR011990	Tetratricopeptide-like helical domain superfamily	-
KGH48_24004-RA	OG0000123	6	781	SUPERFAMILY	SSF48452	TPR-like	147	336	8.01E-08	T	13-12-2021	IPR011990	Tetratricopeptide-like helical domain superfamily
KGH48_13951-RA	OG0000123	6	314	Gene3D	G3DSA:1.25.40.10	Tetratricopeptide repeat domain	2	204	6.20E-07	T	13-12-2021	IPR011990	Tetratricopeptide-like helical domain superfamily	GO:0005525
KGH48_13951-RA	OG0000123	6	314	SUPERFAMILY	SSF48452	TPR-like	7	98	1.06E-05	T	13-12-2021	IPR011990	Tetratricopeptide-like helical domain superfamily	-
KGH48_24751-RA	OG0000123	6	207	SUPERFAMILY	SSF48452	TPR-like	32	198	3.23E-05	T	13-12-2021	IPR011990	Tetratricopeptide-like helical domain superfamily	GO:0005525
KGH48_24751-RA	OG0000123	6	207	Gene3D	G3DSA:1.25.40.10	Tetratricopeptide repeat domain	4	172	2.40E-07	T	13-12-2021	IPR011990	Tetratricopeptide-like helical domain superfamily	-
KGH48_24511-RA	OG0000123	6	790	Gene3D	G3DSA:1.25.40.10	Tetratricopeptide repeat domain	22	299	1.10E-08	T	13-12-2021	IPR011990	Tetratricopeptide-like helical domain superfamily	GO:0005525
KGH48_24511-RA	OG0000123	6	790	Gene3D	G3DSA:1.25.40.10	Tetratricopeptide repeat domain	350	512	3.20E-05	T	13-12-2021	IPR011990	Tetratricopeptide-like helical domain superfamily	-
KGH48_24511-RA	OG0000123	6	790	SUPERFAMILY	SSF48452	TPR-like	258	446	1.20E-08	T	13-12-2021	IPR011990	Tetratricopeptide-like helical domain superfamily	-
KGH48_22141-RA	OG0000123	6	832	Gene3D	G3DSA:1.25.40.10	Tetratricopeptide repeat domain	9	310	6.50E-12	T	13-12-2021	IPR011990	Tetratricopeptide-like helical domain superfamily	-
KGH48_22141-RA	OG0000123	6	832	PANTHER	PTHR16253	TETRATRICOPEPTIDE REPEAT PROTEIN 22	59	320	3.40E-16	T	13-12-2021	IPR042342	Tetratricopeptide repeat protein 22	GO:0005525
KGH48_22141-RA	OG0000123	6	832	SUPERFAMILY	SSF48452	TPR-like	252	544	1.99E-10	T	13-12-2021	IPR011990	Tetratricopeptide-like helical domain superfamily	GO:0005525
KGH48_22141-RA	OG0000123	6	832	Gene3D	G3DSA:1.25.40.10	Tetratricopeptide repeat domain	493	728	1.40E-10	T	13-12-2021	IPR011990	Tetratricopeptide-like helical domain superfamily	GO:0005525
KGH48_12088-RA	OG0000123	6	634	Gene3D	G3DSA:1.25.40.10	Tetratricopeptide repeat domain	359	471	1.20E-06	T	13-12-2021	IPR011990	Tetratricopeptide-like helical domain superfamily	-
KGH48_12088-RA	OG0000123	6	634	Gene3D	G3DSA:1.25.40.10	Tetratricopeptide repeat domain	17	320	1.30E-07	T	13-12-2021	IPR011990	Tetratricopeptide-like helical domain superfamily	-
KGH48_12088-RA	OG0000123	6	634	SUPERFAMILY	SSF48452	TPR-like	263	406	4.14E-06	T	13-12-2021	IPR011990	Tetratricopeptide-like helical domain superfamily
KGH48_13415-RA	OG0000123	6	533	SUPERFAMILY	SSF48452	TPR-like	58	198	3.04E-06	T	13-12-2021	IPR011990	Tetratricopeptide-like helical domain superfamily
KGH48_13415-RA	OG0000123	6	533	Gene3D	G3DSA:1.25.40.10	Tetratricopeptide repeat domain	54	258	3.20E-15	T	13-12-2021	IPR011990	Tetratricopeptide-like helical domain superfamily	-
KGH48_20556-RA	OG0000287	6	103	Pfam	PF09458	H-type lectin domain	45	99	1.20E-14	T	13-12-2021	IPR019019	H-type lectin domain	-
KGH48_20556-RA	OG0000287	6	103	SUPERFAMILY	SSF141086	Agglutinin HPA-like	7	101	1.83E-17	T	13-12-2021	IPR037221	H-type lectin domain superfamily	GO:0005525
KGH48_20556-RA	OG0000287	6	103	Gene3D	G3DSA:2.60.40.2080	-	1	102	8.00E-20	T	13-12-2021	IPR037221	H-type lectin domain superfamily	-
KGH48_25844-RA	OG0000287	6	115	SUPERFAMILY	SSF141086	Agglutinin HPA-like	25	109	7.98E-17	T	13-12-2021	IPR037221	H-type lectin domain superfamily	GO:0005525
KGH48_25844-RA	OG0000287	6	115	Pfam	PF09458	H-type lectin domain	43	109	3.80E-14	T	13-12-2021	IPR019019	H-type lectin domain
KGH48_25844-RA	OG0000287	6	115	Gene3D	G3DSA:2.60.40.2080	-	10	110	5.20E-20	T	13-12-2021	IPR037221	H-type lectin domain superfamily	-
KGH48_26206-RA	OG0000287	6	116	Pfam	PF09458	H-type lectin domain	47	112	4.60E-15	T	13-12-2021	IPR019019	H-type lectin domain	GO:0005525
KGH48_26206-RA	OG0000287	6	116	Gene3D	G3DSA:2.60.40.2080	-	19	115	5.90E-20	T	13-12-2021	IPR037221	H-type lectin domain superfamily	GO:0005525
KGH48_26206-RA	OG0000287	6	116	SUPERFAMILY	SSF141086	Agglutinin HPA-like	23	114	9.68E-18	T	13-12-2021	IPR037221	H-type lectin domain superfamily	-
KGH48_25933-RA	OG0000287	6	113	Pfam	PF09458	H-type lectin domain	42	105	2.70E-11	T	13-12-2021	IPR019019	H-type lectin domain	-
KGH48_25933-RA	OG0000287	6	113	SUPERFAMILY	SSF141086	Agglutinin HPA-like	31	106	2.35E-12	T	13-12-2021	IPR037221	H-type lectin domain superfamily	-
KGH48_25933-RA	OG0000287	6	113	Gene3D	G3DSA:2.60.40.2080	-	11	108	5.60E-15	T	13-12-2021	IPR037221	H-type lectin domain superfamily	-
KGH48_27354-RA	OG0000287	6	103	Pfam	PF09458	H-type lectin domain	45	99	1.70E-15	T	13-12-2021	IPR019019	H-type lectin domain	-
KGH48_27354-RA	OG0000287	6	103	Gene3D	G3DSA:2.60.40.2080	-	1	102	5.70E-21	T	13-12-2021	IPR037221	H-type lectin domain superfamily	-
KGH48_27354-RA	OG0000287	6	103	SUPERFAMILY	SSF141086	Agglutinin HPA-like	7	101	5.75E-18	T	13-12-2021	IPR037221	H-type lectin domain superfamily	-
KGH48_26025-RA	OG0000287	6	124	Gene3D	G3DSA:2.60.40.2080	-	20	119	4.20E-19	T	13-12-2021	IPR037221	H-type lectin domain superfamily
KGH48_26025-RA	OG0000287	6	124	Pfam	PF09458	H-type lectin domain	52	118	5.60E-13	T	13-12-2021	IPR019019	H-type lectin domain
KGH48_26025-RA	OG0000287	6	124	SUPERFAMILY	SSF141086	Agglutinin HPA-like	35	118	7.85E-16	T	13-12-2021	IPR037221	H-type lectin domain superfamily
KGH48_23204-RA	OG0000287	6	93	Pfam	PF09458	H-type lectin domain	24	89	1.00E-15	T	13-12-2021	IPR019019	H-type lectin domain	GO:0005525
KGH48_23204-RA	OG0000287	6	93	MobiDBLite	mobidb-lite	consensus disorder prediction	1	21	-	T	13-12-2021	-	-	GO:0005525
KGH48_23204-RA	OG0000287	6	93	Gene3D	G3DSA:2.60.40.2080	-	1	92	7.40E-19	T	13-12-2021	IPR037221	H-type lectin domain superfamily	-
KGH48_23204-RA	OG0000287	6	93	SUPERFAMILY	SSF141086	Agglutinin HPA-like	4	91	1.96E-17	T	13-12-2021	IPR037221	H-type lectin domain superfamily
KGH48_27405-RA	OG0000287	6	104	Gene3D	G3DSA:2.60.40.2080	-	1	100	2.00E-17	T	13-12-2021	IPR037221	H-type lectin domain superfamily	-
KGH48_27405-RA	OG0000287	6	104	Pfam	PF09458	H-type lectin domain	32	96	2.90E-12	T	13-12-2021	IPR019019	H-type lectin domain	-
KGH48_27405-RA	OG0000287	6	104	SUPERFAMILY	SSF141086	Agglutinin HPA-like	23	97	8.24E-14	T	13-12-2021	IPR037221	H-type lectin domain superfamily	GO:0005525
KGH48_25845-RA	OG0000287	6	104	Pfam	PF09458	H-type lectin domain	32	98	3.20E-14	T	13-12-2021	IPR019019	H-type lectin domain	GO:0005525
KGH48_25845-RA	OG0000287	6	104	Gene3D	G3DSA:2.60.40.2080	-	1	99	6.40E-20	T	13-12-2021	IPR037221	H-type lectin domain superfamily	GO:0005525
KGH48_25845-RA	OG0000287	6	104	SUPERFAMILY	SSF141086	Agglutinin HPA-like	7	98	7.32E-18	T	13-12-2021	IPR037221	H-type lectin domain superfamily	GO:0005525
KGH48_25932-RA	OG0000287	6	52	Gene3D	G3DSA:2.60.40.2080	-	1	51	3.60E-11	T	13-12-2021	IPR037221	H-type lectin domain superfamily	-
KGH48_25932-RA	OG0000287	6	52	Pfam	PF09458	H-type lectin domain	2	48	2.00E-10	T	13-12-2021	IPR019019	H-type lectin domain	-
KGH48_25932-RA	OG0000287	6	52	SUPERFAMILY	SSF141086	Agglutinin HPA-like	4	50	1.44E-11	T	13-12-2021	IPR037221	H-type lectin domain superfamily	-
KGH48_26721-RA	OG0000287	6	104	Gene3D	G3DSA:2.60.40.2080	-	1	100	2.70E-17	T	13-12-2021	IPR037221	H-type lectin domain superfamily	-
KGH48_26721-RA	OG0000287	6	104	Pfam	PF09458	H-type lectin domain	32	96	1.90E-12	T	13-12-2021	IPR019019	H-type lectin domain	GO:0005525
KGH48_26721-RA	OG0000287	6	104	SUPERFAMILY	SSF141086	Agglutinin HPA-like	23	97	8.76E-14	T	13-12-2021	IPR037221	H-type lectin domain superfamily	-
KGH48_27128-RA	OG0000802	6	223	PANTHER	PTHR36688	-	34	199	6.00E-13	T	13-12-2021	-	-
KGH48_27128-RA	OG0000802	6	223	SUPERFAMILY	SSF56219	DNase I-like	2	149	6.02E-20	T	13-12-2021	IPR036691	Endonuclease/exonuclease/phosphatase superfamily	-
KGH48_27128-RA	OG0000802	6	223	Gene3D	G3DSA:3.60.10.10	Endonuclease/exonuclease/phosphatase	1	149	4.20E-24	T	13-12-2021	IPR036691	Endonuclease/exonuclease/phosphatase superfamily	-
KGH48_27667-RA	OG0000802	6	141	Gene3D	G3DSA:3.60.10.10	Endonuclease/exonuclease/phosphatase	1	140	1.20E-16	T	13-12-2021	IPR036691	Endonuclease/exonuclease/phosphatase superfamily
KGH48_27667-RA	OG0000802	6	141	SUPERFAMILY	SSF56219	DNase I-like	4	129	2.81E-12	T	13-12-2021	IPR036691	Endonuclease/exonuclease/phosphatase superfamily	GO:0005525
KGH48_26942-RA	OG0000802	6	141	Gene3D	G3DSA:3.60.10.10	Endonuclease/exonuclease/phosphatase	1	140	1.20E-16	T	13-12-2021	IPR036691	Endonuclease/exonuclease/phosphatase superfamily	-
KGH48_26942-RA	OG0000802	6	141	SUPERFAMILY	SSF56219	DNase I-like	4	129	2.81E-12	T	13-12-2021	IPR036691	Endonuclease/exonuclease/phosphatase superfamily	GO:0005525
KGH48_14005-RA	OG0000802	6	136	SUPERFAMILY	SSF56219	DNase I-like	3	117	2.73E-16	T	13-12-2021	IPR036691	Endonuclease/exonuclease/phosphatase superfamily	-
KGH48_14005-RA	OG0000802	6	136	Gene3D	G3DSA:3.60.10.10	Endonuclease/exonuclease/phosphatase	2	117	7.40E-19	T	13-12-2021	IPR036691	Endonuclease/exonuclease/phosphatase superfamily
KGH48_27211-RA	OG0000802	6	158	Gene3D	G3DSA:3.60.10.10	Endonuclease/exonuclease/phosphatase	1	62	2.30E-06	T	13-12-2021	IPR036691	Endonuclease/exonuclease/phosphatase superfamily	-
KGH48_27070-RA	OG0000802	6	195	SUPERFAMILY	SSF56219	DNase I-like	4	96	1.83E-15	T	13-12-2021	IPR036691	Endonuclease/exonuclease/phosphatase superfamily
KGH48_27070-RA	OG0000802	6	195	Gene3D	G3DSA:3.60.10.10	Endonuclease/exonuclease/phosphatase	3	95	1.90E-18	T	13-12-2021	IPR036691	Endonuclease/exonuclease/phosphatase superfamily	-
KGH48_26813-RA	OG0000802	6	148	SUPERFAMILY	SSF56219	DNase I-like	8	129	1.58E-10	T	13-12-2021	IPR036691	Endonuclease/exonuclease/phosphatase superfamily
KGH48_26813-RA	OG0000802	6	148	Gene3D	G3DSA:3.60.10.10	Endonuclease/exonuclease/phosphatase	1	137	1.10E-13	T	13-12-2021	IPR036691	Endonuclease/exonuclease/phosphatase superfamily	-
KGH48_17086-RA	OG0000802	6	282	PANTHER	PTHR36688	-	108	267	3.60E-15	T	13-12-2021	-	-
KGH48_17086-RA	OG0000802	6	282	MobiDBLite	mobidb-lite	consensus disorder prediction	1	34	-	T	13-12-2021	-	-	GO:0005525
KGH48_17086-RA	OG0000802	6	282	MobiDBLite	mobidb-lite	consensus disorder prediction	13	27	-	T	13-12-2021	-	-	-
KGH48_17086-RA	OG0000802	6	282	Gene3D	G3DSA:3.60.10.10	Endonuclease/exonuclease/phosphatase	31	227	2.70E-32	T	13-12-2021	IPR036691	Endonuclease/exonuclease/phosphatase superfamily	GO:0005525
KGH48_17086-RA	OG0000802	6	282	SUPERFAMILY	SSF56219	DNase I-like	37	226	2.88E-33	T	13-12-2021	IPR036691	Endonuclease/exonuclease/phosphatase superfamily	-
KGH48_22062-RA	OG0000842	6	264	PANTHER	PTHR10812	TRANSCRIPTION FACTOR AP-2	30	182	7.10E-13	T	13-12-2021	IPR004979	Transcription factor AP-2	GO:0005525
KGH48_22062-RA	OG0000842	6	264	PANTHER	PTHR10812:SF14	TRANSCRIPTION FACTOR AP-2-BETA	30	182	7.10E-13	T	13-12-2021	IPR008122	Transcription factor AP-2 beta	GO:0005525
KGH48_22062-RA	OG0000842	6	264	MobiDBLite	mobidb-lite	consensus disorder prediction	100	136	-	T	13-12-2021	-	-	-
KGH48_26742-RA	OG0000842	6	177	PANTHER	PTHR10812	TRANSCRIPTION FACTOR AP-2	8	158	7.80E-17	T	13-12-2021	IPR004979	Transcription factor AP-2
KGH48_26742-RA	OG0000842	6	177	PANTHER	PTHR10812:SF14	TRANSCRIPTION FACTOR AP-2-BETA	8	158	7.80E-17	T	13-12-2021	IPR008122	Transcription factor AP-2 beta	-
KGH48_25800-RA	OG0000842	6	154	PRINTS	PR01748	Transcription factor AP-2 signature	77	92	3.60E-27	T	13-12-2021	IPR013854	Transcription factor AP-2, C-terminal
KGH48_25800-RA	OG0000842	6	154	PRINTS	PR01748	Transcription factor AP-2 signature	62	76	3.60E-27	T	13-12-2021	IPR013854	Transcription factor AP-2, C-terminal
KGH48_25800-RA	OG0000842	6	154	PRINTS	PR01748	Transcription factor AP-2 signature	93	107	3.60E-27	T	13-12-2021	IPR013854	Transcription factor AP-2, C-terminal
KGH48_25800-RA	OG0000842	6	154	PANTHER	PTHR10812	TRANSCRIPTION FACTOR AP-2	8	154	3.00E-80	T	13-12-2021	IPR004979	Transcription factor AP-2	-
KGH48_25800-RA	OG0000842	6	154	Pfam	PF03299	Transcription factor AP-2	24	154	2.10E-58	T	13-12-2021	IPR013854	Transcription factor AP-2, C-terminal	-
KGH48_08430-RA	OG0000842	6	102	Pfam	PF03299	Transcription factor AP-2	16	102	2.80E-30	T	13-12-2021	IPR013854	Transcription factor AP-2, C-terminal	-
KGH48_08430-RA	OG0000842	6	102	PRINTS	PR01748	Transcription factor AP-2 signature	25	40	1.30E-21	T	13-12-2021	IPR013854	Transcription factor AP-2, C-terminal	-
KGH48_08430-RA	OG0000842	6	102	PRINTS	PR01748	Transcription factor AP-2 signature	10	24	1.30E-21	T	13-12-2021	IPR013854	Transcription factor AP-2, C-terminal	GO:0005525
KGH48_08430-RA	OG0000842	6	102	PRINTS	PR01748	Transcription factor AP-2 signature	41	55	1.30E-21	T	13-12-2021	IPR013854	Transcription factor AP-2, C-terminal	-
KGH48_08430-RA	OG0000842	6	102	PANTHER	PTHR10812	TRANSCRIPTION FACTOR AP-2	16	102	2.10E-40	T	13-12-2021	IPR004979	Transcription factor AP-2	-
KGH48_24211-RA	OG0000842	6	219	MobiDBLite	mobidb-lite	consensus disorder prediction	1	29	-	T	13-12-2021	-	-	GO:0005525
KGH48_24211-RA	OG0000842	6	219	PANTHER	PTHR10812:SF14	TRANSCRIPTION FACTOR AP-2-BETA	48	187	3.70E-16	T	13-12-2021	IPR008122	Transcription factor AP-2 beta	-
KGH48_24211-RA	OG0000842	6	219	PANTHER	PTHR10812	TRANSCRIPTION FACTOR AP-2	48	187	3.70E-16	T	13-12-2021	IPR004979	Transcription factor AP-2	-
KGH48_24211-RA	OG0000842	6	219	MobiDBLite	mobidb-lite	consensus disorder prediction	1	30	-	T	13-12-2021	-	-	GO:0005525
KGH48_02698-RA	OG0000842	6	391	PANTHER	PTHR10812	TRANSCRIPTION FACTOR AP-2	150	357	4.50E-105	T	13-12-2021	IPR004979	Transcription factor AP-2	GO:0005525
KGH48_02698-RA	OG0000842	6	391	PANTHER	PTHR10812	TRANSCRIPTION FACTOR AP-2	22	120	4.50E-105	T	13-12-2021	IPR004979	Transcription factor AP-2	GO:0005525
KGH48_02698-RA	OG0000842	6	391	Pfam	PF03299	Transcription factor AP-2	165	356	6.40E-70	T	13-12-2021	IPR013854	Transcription factor AP-2, C-terminal	-
KGH48_02698-RA	OG0000842	6	391	PRINTS	PR01748	Transcription factor AP-2 signature	218	233	3.10E-26	T	13-12-2021	IPR013854	Transcription factor AP-2, C-terminal
KGH48_02698-RA	OG0000842	6	391	PRINTS	PR01748	Transcription factor AP-2 signature	203	217	3.10E-26	T	13-12-2021	IPR013854	Transcription factor AP-2, C-terminal	GO:0005525
KGH48_02698-RA	OG0000842	6	391	PRINTS	PR01748	Transcription factor AP-2 signature	234	248	3.10E-26	T	13-12-2021	IPR013854	Transcription factor AP-2, C-terminal	-
KGH48_02698-RA	OG0000842	6	391	PANTHER	PTHR10812:SF13	TRANSCRIPTION FACTOR AP-2-EPSILON	150	357	4.50E-105	T	13-12-2021	-	-	GO:0005525
KGH48_02698-RA	OG0000842	6	391	PANTHER	PTHR10812:SF13	TRANSCRIPTION FACTOR AP-2-EPSILON	22	120	4.50E-105	T	13-12-2021	-	-	-
KGH48_04155-RA	OG0000842	6	391	Pfam	PF03299	Transcription factor AP-2	165	356	9.80E-71	T	13-12-2021	IPR013854	Transcription factor AP-2, C-terminal	-
KGH48_04155-RA	OG0000842	6	391	PANTHER	PTHR10812	TRANSCRIPTION FACTOR AP-2	22	124	1.60E-106	T	13-12-2021	IPR004979	Transcription factor AP-2
KGH48_04155-RA	OG0000842	6	391	PANTHER	PTHR10812	TRANSCRIPTION FACTOR AP-2	149	358	1.60E-106	T	13-12-2021	IPR004979	Transcription factor AP-2
KGH48_04155-RA	OG0000842	6	391	PRINTS	PR01748	Transcription factor AP-2 signature	218	233	4.00E-25	T	13-12-2021	IPR013854	Transcription factor AP-2, C-terminal
KGH48_04155-RA	OG0000842	6	391	PRINTS	PR01748	Transcription factor AP-2 signature	203	217	4.00E-25	T	13-12-2021	IPR013854	Transcription factor AP-2, C-terminal	GO:0005525
KGH48_04155-RA	OG0000842	6	391	PRINTS	PR01748	Transcription factor AP-2 signature	234	248	4.00E-25	T	13-12-2021	IPR013854	Transcription factor AP-2, C-terminal	GO:0005525
KGH48_04155-RA	OG0000842	6	391	PANTHER	PTHR10812:SF14	TRANSCRIPTION FACTOR AP-2-BETA	22	124	1.60E-106	T	13-12-2021	IPR008122	Transcription factor AP-2 beta	-
KGH48_04155-RA	OG0000842	6	391	PANTHER	PTHR10812:SF14	TRANSCRIPTION FACTOR AP-2-BETA	149	358	1.60E-106	T	13-12-2021	IPR008122	Transcription factor AP-2 beta	-
KGH48_02700-RA	OG0000842	6	413	Pfam	PF03299	Transcription factor AP-2	187	378	2.50E-72	T	13-12-2021	IPR013854	Transcription factor AP-2, C-terminal	-
KGH48_02700-RA	OG0000842	6	413	PRINTS	PR01748	Transcription factor AP-2 signature	256	270	3.60E-26	T	13-12-2021	IPR013854	Transcription factor AP-2, C-terminal	-
KGH48_02700-RA	OG0000842	6	413	PRINTS	PR01748	Transcription factor AP-2 signature	240	255	3.60E-26	T	13-12-2021	IPR013854	Transcription factor AP-2, C-terminal	GO:0005525
KGH48_02700-RA	OG0000842	6	413	PRINTS	PR01748	Transcription factor AP-2 signature	225	239	3.60E-26	T	13-12-2021	IPR013854	Transcription factor AP-2, C-terminal	GO:0005525
KGH48_02700-RA	OG0000842	6	413	PANTHER	PTHR10812:SF13	TRANSCRIPTION FACTOR AP-2-EPSILON	36	134	2.20E-108	T	13-12-2021	-	-	-
KGH48_02700-RA	OG0000842	6	413	PANTHER	PTHR10812:SF13	TRANSCRIPTION FACTOR AP-2-EPSILON	172	379	2.20E-108	T	13-12-2021	-	-	-
KGH48_02700-RA	OG0000842	6	413	PANTHER	PTHR10812	TRANSCRIPTION FACTOR AP-2	36	134	2.20E-108	T	13-12-2021	IPR004979	Transcription factor AP-2	-
KGH48_02700-RA	OG0000842	6	413	PANTHER	PTHR10812	TRANSCRIPTION FACTOR AP-2	172	379	2.20E-108	T	13-12-2021	IPR004979	Transcription factor AP-2	-
KGH48_06206-RA	OG0002391	6	306	Pfam	PF00248	Aldo/keto reductase family	135	273	4.20E-25	T	13-12-2021	IPR023210	NADP-dependent oxidoreductase domain	GO:0005525
KGH48_06206-RA	OG0002391	6	306	Pfam	PF00248	Aldo/keto reductase family	26	137	4.00E-26	T	13-12-2021	IPR023210	NADP-dependent oxidoreductase domain
KGH48_06206-RA	OG0002391	6	306	Gene3D	G3DSA:3.20.20.100	-	137	297	5.20E-39	T	13-12-2021	IPR036812	NADP-dependent oxidoreductase domain superfamily
KGH48_06206-RA	OG0002391	6	306	Gene3D	G3DSA:3.20.20.100	-	11	136	3.90E-35	T	13-12-2021	IPR036812	NADP-dependent oxidoreductase domain superfamily
KGH48_06206-RA	OG0002391	6	306	SUPERFAMILY	SSF51430	NAD(P)-linked oxidoreductase	13	274	7.73E-70	T	13-12-2021	IPR036812	NADP-dependent oxidoreductase domain superfamily
KGH48_06206-RA	OG0002391	6	306	PANTHER	PTHR43364:SF4	ARYL-ALCOHOL DEHYDROGENASE AAD16-RELATED	137	283	1.60E-84	T	13-12-2021	-	-	GO:0005525
KGH48_06206-RA	OG0002391	6	306	PANTHER	PTHR43364	NADH-SPECIFIC METHYLGLYOXAL REDUCTASE-RELATED	6	137	1.60E-84	T	13-12-2021	-	-	-
KGH48_06206-RA	OG0002391	6	306	PANTHER	PTHR43364	NADH-SPECIFIC METHYLGLYOXAL REDUCTASE-RELATED	137	283	1.60E-84	T	13-12-2021	-	-	-
KGH48_06206-RA	OG0002391	6	306	PANTHER	PTHR43364:SF4	ARYL-ALCOHOL DEHYDROGENASE AAD16-RELATED	6	137	1.60E-84	T	13-12-2021	-	-	GO:0005525
KGH48_06207-RA	OG0002391	6	151	Gene3D	G3DSA:3.20.20.100	-	5	143	2.70E-27	T	13-12-2021	IPR036812	NADP-dependent oxidoreductase domain superfamily	GO:0005525
KGH48_06207-RA	OG0002391	6	151	PANTHER	PTHR43364:SF4	ARYL-ALCOHOL DEHYDROGENASE AAD16-RELATED	8	128	1.30E-20	T	13-12-2021	-	-	-
KGH48_06207-RA	OG0002391	6	151	PANTHER	PTHR43364	NADH-SPECIFIC METHYLGLYOXAL REDUCTASE-RELATED	8	128	1.30E-20	T	13-12-2021	-	-	-
KGH48_06207-RA	OG0002391	6	151	Pfam	PF00248	Aldo/keto reductase family	8	118	3.60E-19	T	13-12-2021	IPR023210	NADP-dependent oxidoreductase domain	GO:0005525
KGH48_06207-RA	OG0002391	6	151	SUPERFAMILY	SSF51430	NAD(P)-linked oxidoreductase	9	129	8.51E-24	T	13-12-2021	IPR036812	NADP-dependent oxidoreductase domain superfamily	-
KGH48_04121-RA	OG0002391	6	201	Gene3D	G3DSA:3.20.20.100	-	1	188	1.30E-42	T	13-12-2021	IPR036812	NADP-dependent oxidoreductase domain superfamily	GO:0005525
KGH48_04121-RA	OG0002391	6	201	PANTHER	PTHR43364:SF4	ARYL-ALCOHOL DEHYDROGENASE AAD16-RELATED	2	175	1.00E-38	T	13-12-2021	-	-	-
KGH48_04121-RA	OG0002391	6	201	SUPERFAMILY	SSF51430	NAD(P)-linked oxidoreductase	2	174	7.20E-38	T	13-12-2021	IPR036812	NADP-dependent oxidoreductase domain superfamily	-
KGH48_04121-RA	OG0002391	6	201	PANTHER	PTHR43364	NADH-SPECIFIC METHYLGLYOXAL REDUCTASE-RELATED	2	175	1.00E-38	T	13-12-2021	-	-
KGH48_04121-RA	OG0002391	6	201	Pfam	PF00248	Aldo/keto reductase family	12	163	1.40E-27	T	13-12-2021	IPR023210	NADP-dependent oxidoreductase domain	GO:0005525
KGH48_04122-RA	OG0002391	6	197	Gene3D	G3DSA:3.20.20.100	-	1	188	4.70E-42	T	13-12-2021	IPR036812	NADP-dependent oxidoreductase domain superfamily	-
KGH48_04122-RA	OG0002391	6	197	PANTHER	PTHR43364	NADH-SPECIFIC METHYLGLYOXAL REDUCTASE-RELATED	2	175	3.70E-37	T	13-12-2021	-	-
KGH48_04122-RA	OG0002391	6	197	SUPERFAMILY	SSF51430	NAD(P)-linked oxidoreductase	2	174	3.27E-37	T	13-12-2021	IPR036812	NADP-dependent oxidoreductase domain superfamily	-
KGH48_04122-RA	OG0002391	6	197	Pfam	PF00248	Aldo/keto reductase family	12	163	1.10E-28	T	13-12-2021	IPR023210	NADP-dependent oxidoreductase domain	-
KGH48_04122-RA	OG0002391	6	197	PANTHER	PTHR43364:SF4	ARYL-ALCOHOL DEHYDROGENASE AAD16-RELATED	2	175	3.70E-37	T	13-12-2021	-	-	GO:0005525
KGH48_18985-RA	OG0002391	6	183	Gene3D	G3DSA:3.20.20.100	-	2	174	2.60E-39	T	13-12-2021	IPR036812	NADP-dependent oxidoreductase domain superfamily
KGH48_18985-RA	OG0002391	6	183	PANTHER	PTHR43364	NADH-SPECIFIC METHYLGLYOXAL REDUCTASE-RELATED	4	161	4.60E-34	T	13-12-2021	-	-
KGH48_18985-RA	OG0002391	6	183	Pfam	PF00248	Aldo/keto reductase family	3	149	1.50E-26	T	13-12-2021	IPR023210	NADP-dependent oxidoreductase domain	-
KGH48_18985-RA	OG0002391	6	183	SUPERFAMILY	SSF51430	NAD(P)-linked oxidoreductase	4	160	1.09E-35	T	13-12-2021	IPR036812	NADP-dependent oxidoreductase domain superfamily	-
KGH48_18985-RA	OG0002391	6	183	PANTHER	PTHR43364:SF4	ARYL-ALCOHOL DEHYDROGENASE AAD16-RELATED	4	161	4.60E-34	T	13-12-2021	-	-
KGH48_14424-RA	OG0002391	6	262	Pfam	PF00248	Aldo/keto reductase family	15	261	2.00E-57	T	13-12-2021	IPR023210	NADP-dependent oxidoreductase domain	GO:0005525
KGH48_14424-RA	OG0002391	6	262	SUPERFAMILY	SSF51430	NAD(P)-linked oxidoreductase	16	261	9.69E-71	T	13-12-2021	IPR036812	NADP-dependent oxidoreductase domain superfamily
KGH48_14424-RA	OG0002391	6	262	PANTHER	PTHR43364	NADH-SPECIFIC METHYLGLYOXAL REDUCTASE-RELATED	12	260	1.50E-76	T	13-12-2021	-	-	GO:0005525
KGH48_14424-RA	OG0002391	6	262	PANTHER	PTHR43364:SF4	ARYL-ALCOHOL DEHYDROGENASE AAD16-RELATED	12	260	1.50E-76	T	13-12-2021	-	-	-
KGH48_14424-RA	OG0002391	6	262	Gene3D	G3DSA:3.20.20.100	-	9	262	7.50E-74	T	13-12-2021	IPR036812	NADP-dependent oxidoreductase domain superfamily
KGH48_12996-RA	OG0002391	6	126	PANTHER	PTHR43364	NADH-SPECIFIC METHYLGLYOXAL REDUCTASE-RELATED	2	124	1.00E-23	T	13-12-2021	-	-
KGH48_12996-RA	OG0002391	6	126	SUPERFAMILY	SSF51430	NAD(P)-linked oxidoreductase	2	125	1.31E-27	T	13-12-2021	IPR036812	NADP-dependent oxidoreductase domain superfamily	GO:0005525
KGH48_12996-RA	OG0002391	6	126	Pfam	PF00248	Aldo/keto reductase family	2	125	1.50E-21	T	13-12-2021	IPR023210	NADP-dependent oxidoreductase domain	GO:0005525
KGH48_12996-RA	OG0002391	6	126	Gene3D	G3DSA:3.20.20.100	-	1	126	3.20E-30	T	13-12-2021	IPR036812	NADP-dependent oxidoreductase domain superfamily	-
KGH48_18130-RA	OG0003081	6	363	ProSiteProfiles	PS50262	G-protein coupled receptors family 1 profile.	61	332	17.242107	T	13-12-2021	IPR017452	GPCR, rhodopsin-like, 7TM	-
KGH48_18130-RA	OG0003081	6	363	PANTHER	PTHR46641	FMRFAMIDE RECEPTOR-RELATED	46	358	5.40E-23	T	13-12-2021	-	-	-
KGH48_18130-RA	OG0003081	6	363	SUPERFAMILY	SSF81321	Family A G protein-coupled receptor-like	49	354	4.94E-30	T	13-12-2021	-	-	GO:0005525
KGH48_18130-RA	OG0003081	6	363	Pfam	PF10324	Serpentine type 7TM GPCR chemoreceptor Srw	52	347	2.90E-15	T	13-12-2021	IPR019427	7TM GPCR, serpentine receptor class w (Srw)	GO:0005525
KGH48_18130-RA	OG0003081	6	363	Gene3D	G3DSA:1.20.1070.10	-	37	353	8.30E-39	T	13-12-2021	-	-
KGH48_11433-RA	OG0003081	6	338	PRINTS	PR00237	Rhodopsin-like GPCR superfamily signature	78	99	3.50E-05	T	13-12-2021	IPR000276	G protein-coupled receptor, rhodopsin-like	-
KGH48_11433-RA	OG0003081	6	338	PRINTS	PR00237	Rhodopsin-like GPCR superfamily signature	267	291	3.50E-05	T	13-12-2021	IPR000276	G protein-coupled receptor, rhodopsin-like	-
KGH48_11433-RA	OG0003081	6	338	PRINTS	PR00237	Rhodopsin-like GPCR superfamily signature	300	326	3.50E-05	T	13-12-2021	IPR000276	G protein-coupled receptor, rhodopsin-like	-
KGH48_11433-RA	OG0003081	6	338	Gene3D	G3DSA:1.20.1070.10	-	36	338	7.70E-33	T	13-12-2021	-	-
KGH48_11433-RA	OG0003081	6	338	SUPERFAMILY	SSF81321	Family A G protein-coupled receptor-like	44	337	1.37E-23	T	13-12-2021	-	-	-
KGH48_11433-RA	OG0003081	6	338	PANTHER	PTHR24230	G-PROTEIN COUPLED RECEPTOR	49	333	1.40E-15	T	13-12-2021	-	-	-
KGH48_11433-RA	OG0003081	6	338	Pfam	PF00001	7 transmembrane receptor (rhodopsin family)	67	318	3.50E-08	T	13-12-2021	IPR000276	G protein-coupled receptor, rhodopsin-like	-
KGH48_11433-RA	OG0003081	6	338	ProSiteProfiles	PS50262	G-protein coupled receptors family 1 profile.	61	318	14.714477	T	13-12-2021	IPR017452	GPCR, rhodopsin-like, 7TM	GO:0005525
KGH48_13657-RA	OG0003081	6	92	Gene3D	G3DSA:1.20.1070.10	-	1	91	5.50E-12	T	13-12-2021	-	-	GO:0005525
KGH48_13657-RA	OG0003081	6	92	Pfam	PF10324	Serpentine type 7TM GPCR chemoreceptor Srw	1	76	1.10E-05	T	13-12-2021	IPR019427	7TM GPCR, serpentine receptor class w (Srw)	GO:0005525
KGH48_13657-RA	OG0003081	6	92	SUPERFAMILY	SSF81321	Family A G protein-coupled receptor-like	1	84	2.47E-09	T	13-12-2021	-	-	-
KGH48_22492-RA	OG0003081	6	363	ProSiteProfiles	PS50262	G-protein coupled receptors family 1 profile.	61	332	16.881018	T	13-12-2021	IPR017452	GPCR, rhodopsin-like, 7TM	GO:0005525
KGH48_22492-RA	OG0003081	6	363	PANTHER	PTHR46641	FMRFAMIDE RECEPTOR-RELATED	47	345	2.10E-23	T	13-12-2021	-	-	-
KGH48_22492-RA	OG0003081	6	363	SUPERFAMILY	SSF81321	Family A G protein-coupled receptor-like	47	354	2.93E-30	T	13-12-2021	-	-	-
KGH48_22492-RA	OG0003081	6	363	Gene3D	G3DSA:1.20.1070.10	-	36	353	8.30E-40	T	13-12-2021	-	-
KGH48_22492-RA	OG0003081	6	363	Pfam	PF10324	Serpentine type 7TM GPCR chemoreceptor Srw	52	347	1.90E-15	T	13-12-2021	IPR019427	7TM GPCR, serpentine receptor class w (Srw)	-
KGH48_20269-RA	OG0003081	6	191	SUPERFAMILY	SSF81321	Family A G protein-coupled receptor-like	6	177	2.65E-13	T	13-12-2021	-	-	GO:0005525
KGH48_20269-RA	OG0003081	6	191	ProSiteProfiles	PS50262	G-protein coupled receptors family 1 profile.	1	156	10.943091	T	13-12-2021	IPR017452	GPCR, rhodopsin-like, 7TM	-
KGH48_20269-RA	OG0003081	6	191	Gene3D	G3DSA:1.20.1070.10	-	1	191	1.80E-17	T	13-12-2021	-	-
KGH48_20269-RA	OG0003081	6	191	Pfam	PF10324	Serpentine type 7TM GPCR chemoreceptor Srw	38	171	2.40E-10	T	13-12-2021	IPR019427	7TM GPCR, serpentine receptor class w (Srw)	GO:0005525
KGH48_20622-RA	OG0003081	6	330	ProSiteProfiles	PS50262	G-protein coupled receptors family 1 profile.	61	284	15.035445	T	13-12-2021	IPR017452	GPCR, rhodopsin-like, 7TM
KGH48_20622-RA	OG0003081	6	330	SUPERFAMILY	SSF81321	Family A G protein-coupled receptor-like	42	285	2.65E-19	T	13-12-2021	-	-	-
KGH48_20622-RA	OG0003081	6	330	Pfam	PF00001	7 transmembrane receptor (rhodopsin family)	69	284	6.20E-09	T	13-12-2021	IPR000276	G protein-coupled receptor, rhodopsin-like
KGH48_20622-RA	OG0003081	6	330	Gene3D	G3DSA:1.20.1070.10	-	36	319	1.10E-25	T	13-12-2021	-	-	GO:0005525
KGH48_20622-RA	OG0003081	6	330	PANTHER	PTHR24230	G-PROTEIN COUPLED RECEPTOR	49	285	1.90E-13	T	13-12-2021	-	-	GO:0005525
KGH48_26874-RA	OG0003081	6	191	SUPERFAMILY	SSF81321	Family A G protein-coupled receptor-like	15	177	1.65E-12	T	13-12-2021	-	-
KGH48_26874-RA	OG0003081	6	191	Pfam	PF10324	Serpentine type 7TM GPCR chemoreceptor Srw	38	171	2.90E-09	T	13-12-2021	IPR019427	7TM GPCR, serpentine receptor class w (Srw)	-
KGH48_26874-RA	OG0003081	6	191	Gene3D	G3DSA:1.20.1070.10	-	1	191	1.70E-16	T	13-12-2021	-	-
KGH48_26874-RA	OG0003081	6	191	ProSiteProfiles	PS50262	G-protein coupled receptors family 1 profile.	1	156	9.920003	T	13-12-2021	IPR017452	GPCR, rhodopsin-like, 7TM
KGH48_13654-RA	OG0003081	6	350	Pfam	PF10328	Serpentine type 7TM GPCR chemoreceptor Srx	54	309	1.80E-04	T	13-12-2021	IPR019430	7TM GPCR, serpentine receptor class x (Srx)	-
KGH48_13654-RA	OG0003081	6	350	PRINTS	PR00237	Rhodopsin-like GPCR superfamily signature	163	186	1.60E-05	T	13-12-2021	IPR000276	G protein-coupled receptor, rhodopsin-like	-
KGH48_13654-RA	OG0003081	6	350	PRINTS	PR00237	Rhodopsin-like GPCR superfamily signature	78	99	1.60E-05	T	13-12-2021	IPR000276	G protein-coupled receptor, rhodopsin-like
KGH48_13654-RA	OG0003081	6	350	PRINTS	PR00237	Rhodopsin-like GPCR superfamily signature	267	291	1.60E-05	T	13-12-2021	IPR000276	G protein-coupled receptor, rhodopsin-like	-
KGH48_13654-RA	OG0003081	6	350	PRINTS	PR00237	Rhodopsin-like GPCR superfamily signature	300	326	1.60E-05	T	13-12-2021	IPR000276	G protein-coupled receptor, rhodopsin-like	-
KGH48_13654-RA	OG0003081	6	350	PANTHER	PTHR24243	G-PROTEIN COUPLED RECEPTOR	39	346	1.10E-18	T	13-12-2021	-	-	GO:0005525
KGH48_13654-RA	OG0003081	6	350	SUPERFAMILY	SSF81321	Family A G protein-coupled receptor-like	41	345	1.56E-25	T	13-12-2021	-	-	-
KGH48_13654-RA	OG0003081	6	350	ProSiteProfiles	PS50262	G-protein coupled receptors family 1 profile.	61	318	13.891994	T	13-12-2021	IPR017452	GPCR, rhodopsin-like, 7TM
KGH48_13654-RA	OG0003081	6	350	Gene3D	G3DSA:1.20.1070.10	-	36	349	1.40E-33	T	13-12-2021	-	-	-
KGH48_18683-RA	OG0003117	6	65	Gene3D	G3DSA:3.20.20.370	Glycoside hydrolase/deacetylase	1	59	5.10E-07	T	13-12-2021	-	-	-
KGH48_08427-RA	OG0003117	6	62	Gene3D	G3DSA:3.20.20.370	Glycoside hydrolase/deacetylase	1	57	1.50E-05	T	13-12-2021	-	-
KGH48_17869-RA	OG0003117	6	181	PANTHER	PTHR45985	-	76	173	3.30E-16	T	13-12-2021	-	-
KGH48_17869-RA	OG0003117	6	181	Gene3D	G3DSA:3.20.20.370	Glycoside hydrolase/deacetylase	44	174	1.90E-08	T	13-12-2021	-	-	GO:0005525
KGH48_17751-RA	OG0003850	6	1455	MobiDBLite	mobidb-lite	consensus disorder prediction	455	476	-	T	13-12-2021	-	-	-
KGH48_17751-RA	OG0003850	6	1455	Pfam	PF01359	Transposase (partial DDE domain)	735	808	1.90E-22	T	13-12-2021	IPR001888	Transposase, type 1	GO:0005525
[truncated: 10,296 more rows]
